# Supplementary material for: Earlier Alzheimer’s disease onset is associated with tau pathology in brain hub regions and facilitated tau spreading
Source: Nat Commun. 2022 Aug 20;13:4899. doi: 10.1038/s41467-022-32592-7 (PMC9392750; doi:10.1038/s41467-022-32592-7)
Supplement: Supplementary file 4 — Supplementary Software 1 [file 41467_2022_32592_MOESM4_ESM.zip]

Archive with 214 entries (155 files):
- Supplementary_Code/
- Supplementary_Code/.DS_Store
- __MACOSX/
- __MACOSX/Supplementary_Code/
- __MACOSX/Supplementary_Code/._.DS_Store
- Supplementary_Code/Example_Code.Rproj
- __MACOSX/Supplementary_Code/._Example_Code.Rproj
- Supplementary_Code/Example_Code_Output.html
- __MACOSX/Supplementary_Code/._Example_Code_Output.html
- Supplementary_Code/Example_Code.Rmd
- __MACOSX/Supplementary_Code/._Example_Code.Rmd
- Supplementary_Code/readme.txt
- __MACOSX/Supplementary_Code/._readme.txt
- Supplementary_Code/.Rproj.user/
- Supplementary_Code/.Rproj.user/583CF3E6/
- Supplementary_Code/.Rproj.user/583CF3E6/viewer_history/
- __MACOSX/Supplementary_Code/.Rproj.user/
- __MACOSX/Supplementary_Code/.Rproj.user/583CF3E6/
- __MACOSX/Supplementary_Code/.Rproj.user/583CF3E6/._viewer_history
- Supplementary_Code/.Rproj.user/583CF3E6/pcs/
- Supplementary_Code/.Rproj.user/583CF3E6/pcs/source-pane.pper
- __MACOSX/Supplementary_Code/.Rproj.user/583CF3E6/pcs/
- __MACOSX/Supplementary_Code/.Rproj.user/583CF3E6/pcs/._source-pane.pper
- Supplementary_Code/.Rproj.user/583CF3E6/pcs/windowlayoutstate.pper
- __MACOSX/Supplementary_Code/.Rproj.user/583CF3E6/pcs/._windowlayoutstate.pper
- Supplementary_Code/.Rproj.user/583CF3E6/pcs/workbench-pane.pper
- __MACOSX/Supplementary_Code/.Rproj.user/583CF3E6/pcs/._workbench-pane.pper
- Supplementary_Code/.Rproj.user/583CF3E6/pcs/debug-breakpoints.pper
- __MACOSX/Supplementary_Code/.Rproj.user/583CF3E6/pcs/._debug-breakpoints.pper
- Supplementary_Code/.Rproj.user/583CF3E6/pcs/files-pane.pper
- __MACOSX/Supplementary_Code/.Rproj.user/583CF3E6/pcs/._files-pane.pper
- __MACOSX/Supplementary_Code/.Rproj.user/583CF3E6/._pcs
- Supplementary_Code/.Rproj.user/583CF3E6/bibliography-index/
- __MACOSX/Supplementary_Code/.Rproj.user/583CF3E6/._bibliography-index
- Supplementary_Code/.Rproj.user/583CF3E6/tutorial/
- __MACOSX/Supplementary_Code/.Rproj.user/583CF3E6/._tutorial
- Supplementary_Code/.Rproj.user/583CF3E6/saved_source_markers
- __MACOSX/Supplementary_Code/.Rproj.user/583CF3E6/._saved_source_markers
- Supplementary_Code/.Rproj.user/583CF3E6/explorer-cache/
- __MACOSX/Supplementary_Code/.Rproj.user/583CF3E6/._explorer-cache
- Supplementary_Code/.Rproj.user/583CF3E6/rmd-outputs
- __MACOSX/Supplementary_Code/.Rproj.user/583CF3E6/._rmd-outputs
- Supplementary_Code/.Rproj.user/583CF3E6/sources/
- Supplementary_Code/.Rproj.user/583CF3E6/sources/prop/
- Supplementary_Code/.Rproj.user/583CF3E6/sources/prop/DDF6BB79
- __MACOSX/Supplementary_Code/.Rproj.user/583CF3E6/sources/
- __MACOSX/Supplementary_Code/.Rproj.user/583CF3E6/sources/prop/
- __MACOSX/Supplementary_Code/.Rproj.user/583CF3E6/sources/prop/._DDF6BB79
- Supplementary_Code/.Rproj.user/583CF3E6/sources/prop/INDEX
- __MACOSX/Supplementary_Code/.Rproj.user/583CF3E6/sources/prop/._INDEX
- __MACOSX/Supplementary_Code/.Rproj.user/583CF3E6/sources/._prop
- Supplementary_Code/.Rproj.user/583CF3E6/sources/s-566D7E0F/
- Supplementary_Code/.Rproj.user/583CF3E6/sources/s-566D7E0F/D6AE684C
- __MACOSX/Supplementary_Code/.Rproj.user/583CF3E6/sources/s-566D7E0F/
- __MACOSX/Supplementary_Code/.Rproj.user/583CF3E6/sources/s-566D7E0F/._D6AE684C
- Supplementary_Code/.Rproj.user/583CF3E6/sources/s-566D7E0F/D6AE684C-contents
- __MACOSX/Supplementary_Code/.Rproj.user/583CF3E6/sources/s-566D7E0F/._D6AE684C-contents
- Supplementary_Code/.Rproj.user/583CF3E6/sources/s-566D7E0F/lock_file
- __MACOSX/Supplementary_Code/.Rproj.user/583CF3E6/sources/s-566D7E0F/._lock_file
- __MACOSX/Supplementary_Code/.Rproj.user/583CF3E6/sources/._s-566D7E0F
- __MACOSX/Supplementary_Code/.Rproj.user/583CF3E6/._sources
- Supplementary_Code/.Rproj.user/583CF3E6/profiles-cache/
- __MACOSX/Supplementary_Code/.Rproj.user/583CF3E6/._profiles-cache
- Supplementary_Code/.Rproj.user/583CF3E6/ctx/
- __MACOSX/Supplementary_Code/.Rproj.user/583CF3E6/._ctx
- Supplementary_Code/.Rproj.user/583CF3E6/viewer-cache/
- __MACOSX/Supplementary_Code/.Rproj.user/583CF3E6/._viewer-cache
- Supplementary_Code/.Rproj.user/583CF3E6/persistent-state
- __MACOSX/Supplementary_Code/.Rproj.user/583CF3E6/._persistent-state
- Supplementary_Code/.Rproj.user/583CF3E6/presentation/
- __MACOSX/Supplementary_Code/.Rproj.user/583CF3E6/._presentation
- __MACOSX/Supplementary_Code/.Rproj.user/._583CF3E6
- Supplementary_Code/.Rproj.user/shared/
- Supplementary_Code/.Rproj.user/shared/notebooks/
- Supplementary_Code/.Rproj.user/shared/notebooks/paths
- __MACOSX/Supplementary_Code/.Rproj.user/shared/
- __MACOSX/Supplementary_Code/.Rproj.user/shared/notebooks/
- __MACOSX/Supplementary_Code/.Rproj.user/shared/notebooks/._paths
- Supplementary_Code/.Rproj.user/shared/notebooks/patch-chunk-names
- __MACOSX/Supplementary_Code/.Rproj.user/shared/notebooks/._patch-chunk-names
- Supplementary_Code/.Rproj.user/shared/notebooks/9CA82BA2-Example_Code/
- Supplementary_Code/.Rproj.user/shared/notebooks/9CA82BA2-Example_Code/1/
- Supplementary_Code/.Rproj.user/shared/notebooks/9CA82BA2-Example_Code/1/s/
- Supplementary_Code/.Rproj.user/shared/notebooks/9CA82BA2-Example_Code/1/s/c02ie9t8iefgh/
- Supplementary_Code/.Rproj.user/shared/notebooks/9CA82BA2-Example_Code/1/s/c02ie9t8iefgh/000004.csv
- __MACOSX/Supplementary_Code/.Rproj.user/shared/notebooks/9CA82BA2-Example_Code/
- __MACOSX/Supplementary_Code/.Rproj.user/shared/notebooks/9CA82BA2-Example_Code/1/
- __MACOSX/Supplementary_Code/.Rproj.user/shared/notebooks/9CA82BA2-Example_Code/1/s/
- __MACOSX/Supplementary_Code/.Rproj.user/shared/notebooks/9CA82BA2-Example_Code/1/s/c02ie9t8iefgh/
- __MACOSX/Supplementary_Code/.Rproj.user/shared/notebooks/9CA82BA2-Example_Code/1/s/c02ie9t8iefgh/._000004.csv
- Supplementary_Code/.Rproj.user/shared/notebooks/9CA82BA2-Example_Code/1/s/c02ie9t8iefgh/000006.csv
- __MACOSX/Supplementary_Code/.Rproj.user/shared/notebooks/9CA82BA2-Example_Code/1/s/c02ie9t8iefgh/._000006.csv
- Supplementary_Code/.Rproj.user/shared/notebooks/9CA82BA2-Example_Code/1/s/c02ie9t8iefgh/000005.snapshot
- __MACOSX/Supplementary_Code/.Rproj.user/shared/notebooks/9CA82BA2-Example_Code/1/s/c02ie9t8iefgh/._000005.snapshot
- Supplementary_Code/.Rproj.user/shared/notebooks/9CA82BA2-Example_Code/1/s/c02ie9t8iefgh/000005.metadata
- __MACOSX/Supplementary_Code/.Rproj.user/shared/notebooks/9CA82BA2-Example_Code/1/s/c02ie9t8iefgh/._000005.metadata
- Supplementary_Code/.Rproj.user/shared/notebooks/9CA82BA2-Example_Code/1/s/c02ie9t8iefgh/000005.png
- __MACOSX/Supplementary_Code/.Rproj.user/shared/notebooks/9CA82BA2-Example_Code/1/s/c02ie9t8iefgh/._000005.png
- __MACOSX/Supplementary_Code/.Rproj.user/shared/notebooks/9CA82BA2-Example_Code/1/s/._c02ie9t8iefgh
- Supplementary_Code/.Rproj.user/shared/notebooks/9CA82BA2-Example_Code/1/s/c7j909iz5600z/
- Supplementary_Code/.Rproj.user/shared/notebooks/9CA82BA2-Example_Code/1/s/c7j909iz5600z/000002.csv
- __MACOSX/Supplementary_Code/.Rproj.user/shared/notebooks/9CA82BA2-Example_Code/1/s/c7j909iz5600z/
- __MACOSX/Supplementary_Code/.Rproj.user/shared/notebooks/9CA82BA2-Example_Code/1/s/c7j909iz5600z/._000002.csv
- __MACOSX/Supplementary_Code/.Rproj.user/shared/notebooks/9CA82BA2-Example_Code/1/s/._c7j909iz5600z
- Supplementary_Code/.Rproj.user/shared/notebooks/9CA82BA2-Example_Code/1/s/cdd97tu2lbmuf/
- Supplementary_Code/.Rproj.user/shared/notebooks/9CA82BA2-Example_Code/1/s/cdd97tu2lbmuf/000004.csv
- __MACOSX/Supplementary_Code/.Rproj.user/shared/notebooks/9CA82BA2-Example_Code/1/s/cdd97tu2lbmuf/
- __MACOSX/Supplementary_Code/.Rproj.user/shared/notebooks/9CA82BA2-Example_Code/1/s/cdd97tu2lbmuf/._000004.csv
- __MACOSX/Supplementary_Code/.Rproj.user/shared/notebooks/9CA82BA2-Example_Code/1/s/._cdd97tu2lbmuf
- Supplementary_Code/.Rproj.user/shared/notebooks/9CA82BA2-Example_Code/1/s/czovx022dv3nb/
- Supplementary_Code/.Rproj.user/shared/notebooks/9CA82BA2-Example_Code/1/s/czovx022dv3nb/000005.csv
- __MACOSX/Supplementary_Code/.Rproj.user/shared/notebooks/9CA82BA2-Example_Code/1/s/czovx022dv3nb/
- __MACOSX/Supplementary_Code/.Rproj.user/shared/notebooks/9CA82BA2-Example_Code/1/s/czovx022dv3nb/._000005.csv
- Supplementary_Code/.Rproj.user/shared/notebooks/9CA82BA2-Example_Code/1/s/czovx022dv3nb/000007.csv
- __MACOSX/Supplementary_Code/.Rproj.user/shared/notebooks/9CA82BA2-Example_Code/1/s/czovx022dv3nb/._000007.csv
- Supplementary_Code/.Rproj.user/shared/notebooks/9CA82BA2-Example_Code/1/s/czovx022dv3nb/000006.metadata
- __MACOSX/Supplementary_Code/.Rproj.user/shared/notebooks/9CA82BA2-Example_Code/1/s/czovx022dv3nb/._000006.metadata
- Supplementary_Code/.Rproj.user/shared/notebooks/9CA82BA2-Example_Code/1/s/czovx022dv3nb/000006.snapshot
- __MACOSX/Supplementary_Code/.Rproj.user/shared/notebooks/9CA82BA2-Example_Code/1/s/czovx022dv3nb/._000006.snapshot
- Supplementary_Code/.Rproj.user/shared/notebooks/9CA82BA2-Example_Code/1/s/czovx022dv3nb/000006.png
- __MACOSX/Supplementary_Code/.Rproj.user/shared/notebooks/9CA82BA2-Example_Code/1/s/czovx022dv3nb/._000006.png
- __MACOSX/Supplementary_Code/.Rproj.user/shared/notebooks/9CA82BA2-Example_Code/1/s/._czovx022dv3nb
- Supplementary_Code/.Rproj.user/shared/notebooks/9CA82BA2-Example_Code/1/s/cann3ijuqfohe/
- Supplementary_Code/.Rproj.user/shared/notebooks/9CA82BA2-Example_Code/1/s/cann3ijuqfohe/00000c.csv
- __MACOSX/Supplementary_Code/.Rproj.user/shared/notebooks/9CA82BA2-Example_Code/1/s/cann3ijuqfohe/
- __MACOSX/Supplementary_Code/.Rproj.user/shared/notebooks/9CA82BA2-Example_Code/1/s/cann3ijuqfohe/._00000c.csv
- Supplementary_Code/.Rproj.user/shared/notebooks/9CA82BA2-Example_Code/1/s/cann3ijuqfohe/00000a.csv
- __MACOSX/Supplementary_Code/.Rproj.user/shared/notebooks/9CA82BA2-Example_Code/1/s/cann3ijuqfohe/._00000a.csv
- Supplementary_Code/.Rproj.user/shared/notebooks/9CA82BA2-Example_Code/1/s/cann3ijuqfohe/00000b.metadata
- __MACOSX/Supplementary_Code/.Rproj.user/shared/notebooks/9CA82BA2-Example_Code/1/s/cann3ijuqfohe/._00000b.metadata
- Supplementary_Code/.Rproj.user/shared/notebooks/9CA82BA2-Example_Code/1/s/cann3ijuqfohe/00000b.snapshot
- __MACOSX/Supplementary_Code/.Rproj.user/shared/notebooks/9CA82BA2-Example_Code/1/s/cann3ijuqfohe/._00000b.snapshot
- Supplementary_Code/.Rproj.user/shared/notebooks/9CA82BA2-Example_Code/1/s/cann3ijuqfohe/00000b.png
- __MACOSX/Supplementary_Code/.Rproj.user/shared/notebooks/9CA82BA2-Example_Code/1/s/cann3ijuqfohe/._00000b.png
- __MACOSX/Supplementary_Code/.Rproj.user/shared/notebooks/9CA82BA2-Example_Code/1/s/._cann3ijuqfohe
- Supplementary_Code/.Rproj.user/shared/notebooks/9CA82BA2-Example_Code/1/s/c50dbzj1df41i/
- Supplementary_Code/.Rproj.user/shared/notebooks/9CA82BA2-Example_Code/1/s/c50dbzj1df41i/000007.csv
- __MACOSX/Supplementary_Code/.Rproj.user/shared/notebooks/9CA82BA2-Example_Code/1/s/c50dbzj1df41i/
- __MACOSX/Supplementary_Code/.Rproj.user/shared/notebooks/9CA82BA2-Example_Code/1/s/c50dbzj1df41i/._000007.csv
- Supplementary_Code/.Rproj.user/shared/notebooks/9CA82BA2-Example_Code/1/s/c50dbzj1df41i/000008.png
- __MACOSX/Supplementary_Code/.Rproj.user/shared/notebooks/9CA82BA2-Example_Code/1/s/c50dbzj1df41i/._000008.png
- Supplementary_Code/.Rproj.user/shared/notebooks/9CA82BA2-Example_Code/1/s/c50dbzj1df41i/000008.snapshot
- __MACOSX/Supplementary_Code/.Rproj.user/shared/notebooks/9CA82BA2-Example_Code/1/s/c50dbzj1df41i/._000008.snapshot
- Supplementary_Code/.Rproj.user/shared/notebooks/9CA82BA2-Example_Code/1/s/c50dbzj1df41i/000008.metadata
- __MACOSX/Supplementary_Code/.Rproj.user/shared/notebooks/9CA82BA2-Example_Code/1/s/c50dbzj1df41i/._000008.metadata
- Supplementary_Code/.Rproj.user/shared/notebooks/9CA82BA2-Example_Code/1/s/c50dbzj1df41i/000009.csv
- __MACOSX/Supplementary_Code/.Rproj.user/shared/notebooks/9CA82BA2-Example_Code/1/s/c50dbzj1df41i/._000009.csv
- __MACOSX/Supplementary_Code/.Rproj.user/shared/notebooks/9CA82BA2-Example_Code/1/s/._c50dbzj1df41i
- Supplementary_Code/.Rproj.user/shared/notebooks/9CA82BA2-Example_Code/1/s/cgxa6ebhx83t3/
- Supplementary_Code/.Rproj.user/shared/notebooks/9CA82BA2-Example_Code/1/s/cgxa6ebhx83t3/000005.csv
- __MACOSX/Supplementary_Code/.Rproj.user/shared/notebooks/9CA82BA2-Example_Code/1/s/cgxa6ebhx83t3/
- __MACOSX/Supplementary_Code/.Rproj.user/shared/notebooks/9CA82BA2-Example_Code/1/s/cgxa6ebhx83t3/._000005.csv
- Supplementary_Code/.Rproj.user/shared/notebooks/9CA82BA2-Example_Code/1/s/cgxa6ebhx83t3/000003.csv
- __MACOSX/Supplementary_Code/.Rproj.user/shared/notebooks/9CA82BA2-Example_Code/1/s/cgxa6ebhx83t3/._000003.csv
- Supplementary_Code/.Rproj.user/shared/notebooks/9CA82BA2-Example_Code/1/s/cgxa6ebhx83t3/000004.snapshot
- __MACOSX/Supplementary_Code/.Rproj.user/shared/notebooks/9CA82BA2-Example_Code/1/s/cgxa6ebhx83t3/._000004.snapshot
- Supplementary_Code/.Rproj.user/shared/notebooks/9CA82BA2-Example_Code/1/s/cgxa6ebhx83t3/000004.png
- __MACOSX/Supplementary_Code/.Rproj.user/shared/notebooks/9CA82BA2-Example_Code/1/s/cgxa6ebhx83t3/._000004.png
- Supplementary_Code/.Rproj.user/shared/notebooks/9CA82BA2-Example_Code/1/s/cgxa6ebhx83t3/000004.metadata
- __MACOSX/Supplementary_Code/.Rproj.user/shared/notebooks/9CA82BA2-Example_Code/1/s/cgxa6ebhx83t3/._000004.metadata
- __MACOSX/Supplementary_Code/.Rproj.user/shared/notebooks/9CA82BA2-Example_Code/1/s/._cgxa6ebhx83t3
- Supplementary_Code/.Rproj.user/shared/notebooks/9CA82BA2-Example_Code/1/s/c9kawpaphh7vp/
- Supplementary_Code/.Rproj.user/shared/notebooks/9CA82BA2-Example_Code/1/s/c9kawpaphh7vp/000008.csv
- __MACOSX/Supplementary_Code/.Rproj.user/shared/notebooks/9CA82BA2-Example_Code/1/s/c9kawpaphh7vp/
- __MACOSX/Supplementary_Code/.Rproj.user/shared/notebooks/9CA82BA2-Example_Code/1/s/c9kawpaphh7vp/._000008.csv
- __MACOSX/Supplementary_Code/.Rproj.user/shared/notebooks/9CA82BA2-Example_Code/1/s/._c9kawpaphh7vp
- Supplementary_Code/.Rproj.user/shared/notebooks/9CA82BA2-Example_Code/1/s/ceq0b8zfnznep/
- Supplementary_Code/.Rproj.user/shared/notebooks/9CA82BA2-Example_Code/1/s/ceq0b8zfnznep/000002.csv
- __MACOSX/Supplementary_Code/.Rproj.user/shared/notebooks/9CA82BA2-Example_Code/1/s/ceq0b8zfnznep/
- __MACOSX/Supplementary_Code/.Rproj.user/shared/notebooks/9CA82BA2-Example_Code/1/s/ceq0b8zfnznep/._000002.csv
- __MACOSX/Supplementary_Code/.Rproj.user/shared/notebooks/9CA82BA2-Example_Code/1/s/._ceq0b8zfnznep
- Supplementary_Code/.Rproj.user/shared/notebooks/9CA82BA2-Example_Code/1/s/cd0worc4oi40q/
- Supplementary_Code/.Rproj.user/shared/notebooks/9CA82BA2-Example_Code/1/s/cd0worc4oi40q/000004.csv
- __MACOSX/Supplementary_Code/.Rproj.user/shared/notebooks/9CA82BA2-Example_Code/1/s/cd0worc4oi40q/
- __MACOSX/Supplementary_Code/.Rproj.user/shared/notebooks/9CA82BA2-Example_Code/1/s/cd0worc4oi40q/._000004.csv
- Supplementary_Code/.Rproj.user/shared/notebooks/9CA82BA2-Example_Code/1/s/cd0worc4oi40q/000005.snapshot
- __MACOSX/Supplementary_Code/.Rproj.user/shared/notebooks/9CA82BA2-Example_Code/1/s/cd0worc4oi40q/._000005.snapshot
- Supplementary_Code/.Rproj.user/shared/notebooks/9CA82BA2-Example_Code/1/s/cd0worc4oi40q/000005.metadata
- __MACOSX/Supplementary_Code/.Rproj.user/shared/notebooks/9CA82BA2-Example_Code/1/s/cd0worc4oi40q/._000005.metadata
- Supplementary_Code/.Rproj.user/shared/notebooks/9CA82BA2-Example_Code/1/s/cd0worc4oi40q/000005.png
- __MACOSX/Supplementary_Code/.Rproj.user/shared/notebooks/9CA82BA2-Example_Code/1/s/cd0worc4oi40q/._000005.png
- __MACOSX/Supplementary_Code/.Rproj.user/shared/notebooks/9CA82BA2-Example_Code/1/s/._cd0worc4oi40q
- Supplementary_Code/.Rproj.user/shared/notebooks/9CA82BA2-Example_Code/1/s/c0gcip9rqpy94/
- Supplementary_Code/.Rproj.user/shared/notebooks/9CA82BA2-Example_Code/1/s/c0gcip9rqpy94/000011.csv
- __MACOSX/Supplementary_Code/.Rproj.user/shared/notebooks/9CA82BA2-Example_Code/1/s/c0gcip9rqpy94/
- __MACOSX/Supplementary_Code/.Rproj.user/shared/notebooks/9CA82BA2-Example_Code/1/s/c0gcip9rqpy94/._000011.csv
- Supplementary_Code/.Rproj.user/shared/notebooks/9CA82BA2-Example_Code/1/s/c0gcip9rqpy94/000012.snapshot
- __MACOSX/Supplementary_Code/.Rproj.user/shared/notebooks/9CA82BA2-Example_Code/1/s/c0gcip9rqpy94/._000012.snapshot
- Supplementary_Code/.Rproj.user/shared/notebooks/9CA82BA2-Example_Code/1/s/c0gcip9rqpy94/000013.csv
- __MACOSX/Supplementary_Code/.Rproj.user/shared/notebooks/9CA82BA2-Example_Code/1/s/c0gcip9rqpy94/._000013.csv
- Supplementary_Code/.Rproj.user/shared/notebooks/9CA82BA2-Example_Code/1/s/c0gcip9rqpy94/000012.png
- __MACOSX/Supplementary_Code/.Rproj.user/shared/notebooks/9CA82BA2-Example_Code/1/s/c0gcip9rqpy94/._000012.png
- Supplementary_Code/.Rproj.user/shared/notebooks/9CA82BA2-Example_Code/1/s/c0gcip9rqpy94/000012.metadata
- __MACOSX/Supplementary_Code/.Rproj.user/shared/notebooks/9CA82BA2-Example_Code/1/s/c0gcip9rqpy94/._000012.metadata
- __MACOSX/Supplementary_Code/.Rproj.user/shared/notebooks/9CA82BA2-Example_Code/1/s/._c0gcip9rqpy94
- Supplementary_Code/.Rproj.user/shared/notebooks/9CA82BA2-Example_Code/1/s/chunks.json
- __MACOSX/Supplementary_Code/.Rproj.user/shared/notebooks/9CA82BA2-Example_Code/1/s/._chunks.json
- Supplementary_Code/.Rproj.user/shared/notebooks/9CA82BA2-Example_Code/1/s/chwuqht9bk6et/
- Supplementary_Code/.Rproj.user/shared/notebooks/9CA82BA2-Example_Code/1/s/chwuqht9bk6et/000002.csv
- __MACOSX/Supplementary_Code/.Rproj.user/shared/notebooks/9CA82BA2-Example_Code/1/s/chwuqht9bk6et/
- __MACOSX/Supplementary_Code/.Rproj.user/shared/notebooks/9CA82BA2-Example_Code/1/s/chwuqht9bk6et/._000002.csv
- __MACOSX/Supplementary_Code/.Rproj.user/shared/notebooks/9CA82BA2-Example_Code/1/s/._chwuqht9bk6et
- __MACOSX/Supplementary_Code/.Rproj.user/shared/notebooks/9CA82BA2-Example_Code/1/._s
- Supplementary_Code/.Rproj.user/shared/notebooks/9CA82BA2-Example_Code/1/583CF3E6566D7E0F/
- Supplementary_Code/.Rproj.user/shared/notebooks/9CA82BA2-Example_Code/1/583CF3E6566D7E0F/chunks.json
- __MACOSX/Supplementary_Code/.Rproj.user/shared/notebooks/9CA82BA2-Example_Code/1/583CF3E6566D7E0F/
- __MACOSX/Supplementary_Code/.Rproj.user/shared/notebooks/9CA82BA2-Example_Code/1/583CF3E6566D7E0F/._chunks.json
- __MACOSX/Supplementary_Code/.Rproj.user/shared/notebooks/9CA82BA2-Example_Code/1/._583CF3E6566D7E0F
- __MACOSX/Supplementary_Code/.Rproj.user/shared/notebooks/9CA82BA2-Example_Code/._1
- __MACOSX/Supplementary_Code/.Rproj.user/shared/notebooks/._9CA82BA2-Example_Code
- __MACOSX/Supplementary_Code/.Rproj.user/shared/._notebooks
- __MACOSX/Supplementary_Code/.Rproj.user/._shared
- __MACOSX/Supplementary_Code/._.Rproj.user
- __MACOSX/._Supplementary_Code
