# Supplementary material for: Earlier Alzheimer’s disease onset is associated with tau pathology in brain hub regions and facilitated tau spreading
Source: Nat Commun. 2022 Aug 20;13:4899. doi: 10.1038/s41467-022-32592-7 (PMC9392750; doi:10.1038/s41467-022-32592-7)
Supplement: Supplementary file 4 — Supplementary Software 1 [file 41467_2022_32592_MOESM4_ESM.zip › Supplementary_Code/Example_Code.Rmd]

```{r message=FALSE, warning=FALSE}
library(corrplot)
library(lm.beta)
library(Hmisc)
library(qgraph)
library(plyr)
library(dplyr)
library(psych)
library(scales)
library(data.table)
library(ggplot2)
library(ggpubr)
library(ggsci)
library(readxl)


```

# data preparation
## > define input parameters
```{r}
# number of subjects for simulation
n.subs = 100

# number of ROIs for simulation
n.ROIs = 200

```


## > Generate simulated data
```{r}
set.seed(42)
# simulate baseline tau-PET
tau.pet = matrix(data = runif(n.subs*n.ROIs, 0,3), 
                 nrow = n.subs,
                 ncol = n.ROIs)
tau.pet.df = data.frame(tau.pet)
names(tau.pet.df) <- paste0("tau.pet.ROI", 1:n.ROIs)

# simulate tau-PET rate of change
tau.pet.roc = matrix(data = runif(n.subs*n.ROIs, 0,1), 
                 nrow = n.subs,
                 ncol = n.ROIs)
tau.pet.roc.df = data.frame(tau.pet.roc)
names(tau.pet.roc.df) <- paste0("tau.pet.ROI", 1:n.ROIs, ".ROC")

# simulate covariates
covariates.df = data.frame(age = runif(n.subs, 50,80),
                           education = runif(n.subs,8,17),
                           sex = sample(c("female", "male"), n.subs, replace = T),
                           ID = c(1:n.subs),
                           DX = sample(c("preclinical", "clinical"), n.subs, replace = T),
                           centiloid = runif(n.subs, 20,100),
                           cognition.ROC = runif(n.subs, -2,1),
                           epicenter.connectivity = rep(NA, n.subs))

# concatenate simulated dataset
full.data = cbind(covariates.df, tau.pet.df, tau.pet.roc.df)

# determine global tau-PET and tau-PET change rate
full.data$tau.pet.global.ROC = rowMeans(tau.pet.roc.df)
full.data$tau.pet.global = rowMeans(tau.pet)


```

## > generate simulated connectivity matrix and create scaled hub vector
```{r}
set.seed(42)
# read in connectivity matrix
connectivity.distance = matrix(data = runif(n.ROIs*n.ROIs, 0,8), 
                               ncol = n.ROIs,
                               nrow = n.ROIs)


corrplot::corrplot(connectivity.distance, 
                   diag = FALSE, 
                   tl.pos = "n", 
                   tl.cex = 0.5, 
                   method = "color", 
                   is.corr = FALSE)

# create scaled hub vector
connectivity.degree.scaled = rescale(rank(rowMeans(connectivity.distance)), to = c(-1,1))
```


## > determine tau hub ratio
```{r}

# select tau-PET data
tmp.tau.pet = as.matrix(full.data %>% select(paste0("tau.pet.ROI", 1:n.ROIs)))

# multiply subject-level tau-PET data with the scaled hub vector
tmp.tau.pet.weighted = sweep(tmp.tau.pet, MARGIN = 2, connectivity.degree.scaled, "*")

# create tau hub ratio adjusted for global tau levels
full.data$tau.hub.ratio = rowMeans(tmp.tau.pet.weighted)/rowMeans(tmp.tau.pet)

```

# determine epicenter connectivity
```{r}
# run for loop across individuals
for (i in 1:nrow(full.data)){
  # select PET data
  current.pet = full.data[i, paste0("tau.pet.ROI", 1:n.ROIs)]
  
  # determine epicenters (i.e. 10% of brain regions with highest tau-PET)
  current.epicenters = which(ntile(current.pet, 10) == 10)
  
  # determine epicenter degree (i.e. hub connectivity)
  full.data$epicenter.connectivity[i] = 
    mean(rowMeans(connectivity.distance[-current.epicenters,current.epicenters]))
}

```


# > Main analysis
## > age vs. tau hub ratio - stratified by clinical status
```{r}

# hub gradient
p_age_vs_tau_hub_ratio <- ggplot(data = full.data,
       aes( x = age,
            y = tau.hub.ratio,
            colour = DX)) + 
  geom_point(alpha = 0.5) + 
  geom_smooth(method = "lm") + scale_color_jama() + theme_minimal() + 
  facet_wrap(~DX, scales = "free_x")  + guides(colour = F)
print(p_age_vs_tau_hub_ratio)

# Association between age and tau hub ratio

# --- preclinical
tmp.lm <- lm.beta(lm(data = subset(full.data, DX == "preclinical"),
                     tau.hub.ratio ~ age + sex + education)); summary(tmp.lm)

# --- clinical
tmp.lm <- lm.beta(lm(data = subset(full.data, DX == "clinical"),
                     tau.hub.ratio ~ age + sex + education)); summary(tmp.lm)


```

## > age vs. epicenter connectivity - stratified by clinical status
```{r}

# hub gradient
p_age_vs_epicenter_connectivity <- ggplot(data = full.data,
       aes( x = age,
            y = epicenter.connectivity,
            colour = DX)) + 
  geom_point(alpha = 0.5) + 
  geom_smooth(method = "lm") + scale_color_jama() + theme_minimal() + 
  facet_wrap(~DX, scales = "free_x")  + guides(colour = F)
print(p_age_vs_epicenter_connectivity)

# Association between age and tau hub ratio

# --- preclinical
tmp.lm <- lm.beta(lm(data = subset(full.data, DX == "preclinical"),
                     epicenter.connectivity ~ age + sex + education)); summary(tmp.lm)

# --- clinical
tmp.lm <- lm.beta(lm(data = subset(full.data, DX == "clinical"),
                     epicenter.connectivity ~ age + sex + education)); summary(tmp.lm)


```

## > age vs. tau rate of change - stratified by clinical status
```{r}

# hub gradient
p_age_vs_tau_ROC <- ggplot(data = full.data,
       aes( x = age,
            y = tau.pet.global.ROC,
            colour = DX)) + 
  geom_point(alpha = 0.5) + 
  geom_smooth(method = "lm") + scale_color_jama() + theme_minimal() + 
  facet_wrap(~DX, scales = "free_x")  + guides(colour = F)
print(p_age_vs_tau_ROC)

# Association between age and tau hub ratio

# --- preclinical
tmp.lm <- lm.beta(lm(data = subset(full.data, DX == "preclinical"),
                     tau.pet.global.ROC ~ age + sex + education)); summary(tmp.lm)

# --- clinical
tmp.lm <- lm.beta(lm(data = subset(full.data, DX == "clinical"),
                     tau.pet.global.ROC ~ age + sex + education)); summary(tmp.lm)


```

## > tau hub ratio vs. tau-PET rate of change - stratified by clinical status
```{r}

# hub gradient
p_tau_hub_ratio_vs_tau_ROC <- ggplot(data = full.data,
       aes( x = tau.hub.ratio,
            y = tau.pet.global.ROC,
            colour = DX)) + 
  geom_point(alpha = 0.5) + 
  geom_smooth(method = "lm") + scale_color_jama() + theme_minimal() + 
  facet_wrap(~DX, scales = "free_x")  + guides(colour = F)
print(p_tau_hub_ratio_vs_tau_ROC)

# Association between age and tau hub ratio

# --- preclinical
tmp.lm <- lm.beta(lm(data = subset(full.data, DX == "preclinical"),
                     tau.pet.global.ROC ~ tau.hub.ratio + sex + education)); summary(tmp.lm)

# --- clinical
tmp.lm <- lm.beta(lm(data = subset(full.data, DX == "clinical"),
                     tau.pet.global.ROC ~ tau.hub.ratio + sex + education)); summary(tmp.lm)


```

## > Mediation age > tau hub ratio > tau-PET rate of change
```{r}
set.seed(42)
# age on tau hub gradient
tmp.lm.effect.on.mediator <- lm(data = subset(full.data, DX == "clinical"),
                     scale(tau.hub.ratio) ~ scale(age) + sex + education); summary(tmp.lm.effect.on.mediator)

# age on accumulation rate while adjusting for hub gradient
tmp.lm.indirect.effect <- lm(data = subset(full.data, DX == "clinical"),
                     scale(tau.pet.global.ROC) ~ scale(age) + scale(tau.hub.ratio) + sex + education); summary(tmp.lm.indirect.effect)


# bootstrapped mediation
# Estimation via quasi-Bayesian approximation
mediation.model <- mediation::mediate(model.m = tmp.lm.effect.on.mediator, 
                           model.y =  tmp.lm.indirect.effect, 
                           ims=1000, 
                           treat="scale(age)",
                           mediator="scale(tau.hub.ratio)")
summary(mediation.model)
plot(mediation.model)

```


## > global tau-PET vs. cognitive rate of change
```{r}

# hub gradient
p_tau_pet_global_vs_cognition_ROC <- ggplot(data = full.data,
       aes( x = tau.pet.global,
            y = cognition.ROC)) + 
  geom_point(alpha = 0.5) + 
  geom_smooth(method = "lm") + scale_color_jama() + theme_minimal() + guides(colour = F)
print(p_tau_pet_global_vs_cognition_ROC)

# Association between tau-PET and cognitive rate of change
tmp.lm <- lm.beta(lm(data = subset(full.data, DX == "preclinical"),
                     cognition.ROC ~ tau.pet.global + age + sex + education)); summary(tmp.lm)

```
