# Supplementary material for: Earlier Alzheimer’s disease onset is associated with tau pathology in brain hub regions and facilitated tau spreading
Source: Nat Commun. 2022 Aug 20;13:4899. doi: 10.1038/s41467-022-32592-7 (PMC9392750; doi:10.1038/s41467-022-32592-7)
Supplement: Supplementary file 4 — Supplementary Software 1 [file 41467_2022_32592_MOESM4_ESM.zip › Supplementary_Code/readme.txt]

To run the example code, open the Example_Code.Rmd file in R studio.
Make sure that all required packages (defined in the script) are installed.

System requirements:
MacOS or windows workstation running RStudio (Version 1.4 or higher)

Software has been tested on an iMac workstation (3.6 GHz Intel Core i9, 64 GB Ram, macOS Mojave 10.14.6)

Expected runtime is ~1 minute
