# Supplementary material for: Earlier Alzheimer’s disease onset is associated with tau pathology in brain hub regions and facilitated tau spreading
Source: Nat Commun. 2022 Aug 20;13:4899. doi: 10.1038/s41467-022-32592-7 (PMC9392750; doi:10.1038/s41467-022-32592-7)
Supplement: Supplementary file 6 — Source Data [file 41467_2022_32592_MOESM6_ESM.xlsx]

## Sheet: Fig1B
0	1.23571	1.58124	0.9737	2.30274	1.17915	1.76763	1.72432	1.93816	1.13553	1.37892	1.41009	1.41101	1.36799	4.06176	3.11794	4.27939	4.19408	4.01955	5.18798	4.80762	3.98679	4.83676	4.69972	3.85677	4.6759	3.9911	4.55975	3.83016	4.3151	1.79233	2.35686	2.41466	4.58649	4.36419	3.50416	2.27868	3.12248	2.42768	3.22312	4.1043	4.56484	4.50463	3.24351	4.37814	4.56897	4.71481	5.6509	5.09375	5.19049
1.23571	0	1.02872	1.15103	1.06703	2.20162	0.915476	1.61045	1.11849	1.48083	1.19538	2.05306	1.39383	1.20159	4.22681	3.28299	4.48275	4.35913	4.18459	5.47342	4.71903	4.19587	4.46399	4.38364	3.55932	4.35982	3.82031	4.27085	3.65936	4.14118	1.50912	2.01861	2.31615	4.12721	3.97085	3.10612	2.02524	2.6209	2.31091	2.90705	3.80754	4.31141	4.40613	3.35509	4.26427	4.23072	4.87986	5.76248	5.25879	5.18141
1.58124	1.02872	0	1.86002	1.30197	2.76039	1.625	1.13144	1.31485	2.22535	1.0037	2.60394	1.8677	1.31787	3.84354	2.89972	4.09949	3.97587	3.80133	4.4447	3.92804	3.84032	3.61973	3.61955	2.53059	3.66037	3.23333	3.26626	3.28859	3.49044	1.09269	1.1335	1.83496	3.09849	3.17987	2.07739	1.76302	1.82991	2.31196	2.25631	2.77881	3.91886	3.7955	2.76286	3.29348	3.3456	4.49659	5.17024	4.75573	4.29629
0.9737	1.15103	1.86002	0	2.21806	1.23716	1.27349	2.01463	1.91424	0.794756	1.68807	1.2135	1.06341	1.38444	3.92659	2.98277	3.93861	4.05892	3.78719	5.17333	4.79297	3.97215	4.56264	4.4256	3.77288	4.40178	3.90721	4.31281	3.74626	4.18313	2.45398	2.84967	2.73919	4.61066	4.44238	3.58235	2.35687	3.13893	2.33849	2.94901	4.18249	4.64303	4.82916	3.03383	4.34681	4.50981	4.57964	5.44122	4.95858	5.03893
2.30274	1.06703	1.30197	2.21806	0	3.26865	1.07751	2.42848	1.09188	2.44838	1.65618	3.12009	2.43572	2.14825	5.14551	4.20169	5.40146	5.27783	5.1033	5.74667	5.23001	5.09995	4.9217	4.92152	3.83256	4.96233	4.53529	4.56823	4.56345	4.7924	1.98323	2.33786	3.13693	4.40045	4.48183	3.37936	2.95008	3.13188	3.11157	3.55828	4.08078	5.22083	5.09747	4.06482	4.59544	4.54996	5.79856	6.47221	6.05769	5.50065
1.17915	2.20162	2.76039	1.23716	3.26865	0	2.4166	2.58142	3.11731	1.2435	2.46888	1.51317	1.83907	2.39246	4.38768	3.44386	4.38736	4.52	4.23594	5.70591	5.73139	4.91056	5.68037	5.52249	4.59123	5.52248	4.73704	5.30569	4.57609	5.06103	2.97148	3.53601	3.59381	5.54138	5.38743	4.59777	3.45783	4.14695	2.85759	4.17111	5.28346	5.22308	5.68378	3.88307	5.00376	5.33656	5.04073	6.19005	5.41967	5.51641
1.76763	0.915476	1.625	1.27349	1.07751	2.4166	0	2.45945	1.1644	1.37087	1.72615	2.2053	1.35821	1.50612	4.75072	3.80691	4.51473	4.65652	4.3633	5.95729	5.28815	4.61977	5.1037	5.02966	4.10988	5.02966	4.24421	4.81286	4.08327	4.56821	2.4246	2.74863	2.86086	4.72349	4.61056	3.7024	2.57183	3.26061	2.64098	3.6825	4.39745	4.85799	4.95084	4.16433	4.69579	4.96073	5.40378	6.42486	5.70237	5.83155
1.72432	1.61045	1.13144	2.01463	2.42848	2.58142	2.45945	0	1.73778	1.94839	0.970355	1.78915	1.71764	1.39366	3.1635	2.31531	3.51508	3.37525	3.17488	4.24588	4.50164	3.9794	4.05164	4.05146	2.9625	4.09228	3.71238	4.09917	3.60066	3.96949	1.84683	1.21892	2.13675	3.38565	3.9463	2.867	2.25835	2.66399	2.07963	2.73536	3.07927	4.21932	4.22605	1.92345	2.65382	3.06912	3.91218	4.33083	3.99234	3.92855
1.93816	1.11849	1.31485	1.91424	1.09188	3.11731	1.1644	1.73778	0	2.23675	1.00653	2.55615	1.57193	1.09766	4.90128	4.0531	5.25286	5.11303	4.76242	5.75955	4.95028	5.15517	4.69524	4.9092	3.84545	4.80973	4.54818	4.58112	4.60344	4.80529	2.40755	2.24773	2.45241	4.41334	4.20211	3.30297	2.54263	2.85215	3.4294	3.57117	4.09367	4.82879	4.54238	3.66123	4.39161	4.45984	5.64997	6.06862	5.73012	5.41053
1.13553	1.48083	2.22535	0.794756	2.44838	1.2435	1.37087	1.94839	2.23675	0	1.80801	0.834423	0.903199	1.42034	3.37985	2.43604	3.14386	3.35435	2.99243	4.69808	4.5143	3.69348	4.58238	4.44534	3.62364	4.42152	3.75797	4.32662	3.59702	4.08196	2.75866	3.16231	2.59129	4.44936	4.40836	3.55815	2.33267	3.17483	2.05075	2.96875	4.15829	4.41624	4.68126	2.8147	3.99593	4.29067	4.03291	5.12269	4.39189	4.50859
1.37892	1.19538	1.0037	1.68807	1.65618	2.46888	1.72615	0.970355	1.00653	1.80801	0	1.93468	1.40775	0.867582	4.13385	3.28567	4.48543	4.3456	4.14524	5.03962	4.20759	4.32661	3.95255	4.16652	3.31438	4.06704	3.85597	4.17589	3.7901	4.16717	1.86816	1.59361	1.69979	3.69341	3.45942	2.63387	1.76325	2.10946	2.61436	2.93305	3.16107	4.04942	3.78977	2.8938	3.62418	3.80572	4.88254	5.30119	4.96269	4.75641
1.41009	2.05306	2.60394	1.2135	3.12009	1.51317	2.2053	1.78915	2.55615	0.834423	1.93468	0	0.984219	1.50338	3.16846	2.22465	2.90462	3.30079	2.74465	4.4867	4.21821	3.39739	4.50728	4.1621	3.46708	4.32981	3.60141	4.17006	3.44046	3.85398	3.20242	3.00807	2.20059	4.15327	4.16844	3.4324	2.26419	3.25689	1.79511	2.97439	4.08982	4.1606	4.29056	2.3699	3.68287	3.84587	3.82152	4.77729	4.1441	4.2972
1.41101	1.39383	1.8677	1.06341	2.43572	1.83907	1.35821	1.71764	1.57193	0.903199	1.40775	0.984219	0	0.894116	3.63271	2.68889	3.78389	3.76503	3.19048	4.79342	4.43189	3.77752	3.8413	3.84112	2.75216	3.88194	3.29329	3.8312	3.45115	3.70153	2.90295	2.87779	2.09413	3.94283	3.70884	2.96297	1.73748	2.35888	2.14116	2.4674	3.56311	4.02365	4.1841	2.8235	3.33757	4.16575	4.28576	5.23088	4.58994	4.76144
1.36799	1.20159	1.31787	1.38444	2.14825	2.39246	1.50612	1.39366	1.09766	1.42034	0.867582	1.50338	0.894116	0	4.37758	3.43376	4.37469	4.5099	4.0846	4.68465	3.85262	4.23702	3.59758	3.81155	2.80544	3.71207	3.501	3.82092	3.6853	3.88714	2.38522	2.14453	1.35475	3.33843	3.10445	2.20531	1.44497	1.75449	2.60786	2.65302	3.1903	3.73114	3.44472	3.26084	3.95209	3.87324	5.03063	5.66822	5.32973	4.80411
4.06176	4.22681	3.84354	3.92659	5.14551	4.38768	4.75072	3.1635	4.90128	3.37985	4.13385	3.16846	3.63271	4.37758	0	0.943817	1.49335	1.04375	1.41294	2.42175	3.03168	3.30901	3.57714	3.56868	3.71388	3.99949	3.61877	4.35903	3.77272	3.79189	4.07022	3.11414	5.14704	3.01108	3.57326	3.91523	4.74981	4.15094	4.32689	3.9607	4.38582	5.17416	3.23141	1.48251	1.95334	2.91251	0.88463	2.6962	1.91011	1.7274
3.11794	3.28299	2.89972	2.98277	4.20169	3.44386	3.80691	2.31531	4.0531	2.43604	3.28567	2.22465	2.68889	3.43376	0.943817	0	1.19976	1.07614	0.901605	2.26205	2.97885	2.85573	3.0658	3.13958	3.26629	3.55488	2.86799	3.96558	2.90485	2.84807	3.1264	2.47855	4.42523	2.61763	3.17981	3.52178	4.35636	3.7575	3.38307	3.10754	4.40122	4.93071	3.57656	1.05255	1.55989	2.52853	1.59687	2.74619	1.9758	2.07255
4.27939	4.48275	4.09949	3.93861	5.40146	4.38736	4.51473	3.51508	5.25286	3.14386	4.48543	2.90462	3.78389	4.37469	1.49335	1.19976	0	1.133	0.970902	2.24093	3.12094	2.77084	3.1351	3.02454	3.42943	3.62418	2.98029	4.07781	2.96506	3.15687	4.32617	3.62491	4.86582	2.72986	3.29205	3.63401	4.4686	3.86973	3.67979	3.67949	4.54331	5.26342	3.55477	1.62311	1.67212	2.80097	1.63044	2.34482	1.33014	2.05076
4.19408	4.35913	3.97587	4.05892	5.27783	4.52	4.65652	3.37525	5.11303	3.35435	4.3456	3.30079	3.76503	4.5099	1.04375	1.07614	1.133	0	0.924358	1.378	1.98794	2.26526	2.68132	2.52493	2.93161	2.95574	2.57503	3.56346	2.72897	2.78989	4.20254	3.45361	4.36476	2.01054	2.79099	3.13295	3.96754	3.36867	3.58481	3.15064	3.41031	4.13042	2.67904	1.4518	1.17107	1.97626	1.39995	1.76833	1.04585	1.17503
4.01955	4.18459	3.80133	3.78719	5.1033	4.23594	4.3633	3.17488	4.76242	2.99243	4.14524	2.74465	3.19048	4.0846	1.41294	0.901605	0.970902	0.924358	0	1.78477	2.4808	2.26163	2.16419	2.23798	2.45853	2.65327	2.23524	3.43946	2.51223	2.74444	4.02801	3.25758	4.22747	1.86411	2.49355	2.99566	3.83025	3.23138	3.45983	2.75312	3.70425	4.63384	3.3845	1.25577	1.03378	2.16262	1.77215	2.26986	1.39945	1.88049
5.18798	5.47342	4.4447	5.17333	5.74667	5.70591	5.95729	4.24588	5.75955	4.69808	5.03962	4.4867	4.79342	4.68465	2.42175	2.26205	2.24093	1.378	1.78477	0	1.07877	1.87668	1.81068	1.61306	2.3054	1.95705	1.92202	2.6543	1.9861	1.97533	5.22129	4.08105	3.88604	1.34621	2.00576	2.71179	3.65403	2.93015	3.55296	2.65247	2.50115	3.4977	2.1884	2.72645	1.59206	2.7209	2.77795	3.14634	2.26791	2.10024
4.80762	4.71903	3.92804	4.79297	5.23001	5.73139	5.28815	4.50164	4.95028	4.5143	4.20759	4.21821	4.43189	3.85262	3.03168	2.97885	3.12094	1.98794	2.4808	1.07877	0	1.45277	1.4172	1.10804	1.67973	1.20952	1.43134	1.57552	1.55908	1.49823	4.63851	4.14793	3.25281	1.43887	1.67014	2.18753	3.05408	2.09813	3.16226	2.01568	1.42237	2.41892	1.66723	2.80565	1.91781	2.9615	3.38789	2.74649	2.74868	2.02923
3.98679	4.19587	3.84032	3.97215	5.09995	4.91056	4.61977	3.9794	5.15517	3.69348	4.32661	3.39739	3.77752	4.23702	3.30901	2.85573	2.77084	2.26526	2.26163	1.87668	1.45277	0	1.47449	1.18413	1.43896	1.16771	1.23616	1.39461	1.12505	1.27901	4.58394	4.2754	3.89517	1.75163	1.71027	2.78434	3.18242	2.64388	2.35177	1.584	1.92196	2.72301	3.02294	2.67179	1.99222	2.916	3.66521	3.09979	2.79857	2.86833
4.83676	4.46399	3.61973	4.56264	4.9217	5.68037	5.1037	4.05164	4.69524	4.58238	3.95255	4.50728	3.8413	3.59758	3.57714	3.0658	3.1351	2.68132	2.16419	1.81068	1.4172	1.47449	0	0.69621	1.08914	0.885388	1.03637	1.65731	1.54685	1.53649	4.38347	3.84463	3.12175	1.03127	0.894628	2.05001	2.874	1.84309	2.92716	1.61363	2.29537	2.88349	2.93669	3.14609	1.83312	2.75369	3.93635	3.92931	3.29537	3.17536
4.69972	4.38364	3.61955	4.4256	4.92152	5.52249	5.02966	4.05146	4.9092	4.44534	4.16652	4.1621	3.84112	3.81155	3.56868	3.13958	3.02454	2.52493	2.23798	1.61306	1.10804	1.18413	0.69621	0	1.08896	0.63539	0.890895	1.29182	1.2298	1.06002	4.47652	4.11405	3.33572	1.30069	1.13725	2.29263	2.94907	2.05705	2.79012	1.47659	1.85685	2.62022	2.77526	3.41658	2.1036	3.02311	3.92488	3.85452	3.56585	3.13727
3.85677	3.55932	2.53059	3.77288	3.83256	4.59123	4.10988	2.9625	3.84545	3.62364	3.31438	3.46708	2.75216	2.80544	3.71388	3.26629	3.42943	2.93161	2.45853	2.3054	1.67973	1.43896	1.08914	1.08896	0	1.12978	0.834586	1.36381	1.3414	1.28583	3.5162	3.04292	2.48358	1.22326	0.983797	1.34538	1.86011	1.20492	1.85858	0.88805	1.7006	2.6922	2.96439	3.07352	1.76054	2.73635	3.93211	3.85673	3.22279	3.24781
4.6759	4.35982	3.66037	4.40178	4.96233	5.52248	5.02966	4.09228	4.80973	4.42152	4.06704	4.32981	3.88194	3.71207	3.99949	3.55488	3.62418	2.95574	2.65327	1.95705	1.20952	1.16771	0.885388	0.63539	1.12978	0	0.885307	0.944998	1.14584	0.963209	4.4527	4.14417	3.23624	1.46261	1.20933	2.24123	2.98849	1.95758	2.7663	1.45277	1.45603	1.9981	2.87675	3.61466	2.30168	3.18503	4.35569	3.93988	3.76393	3.23875
3.9911	3.82031	3.23333	3.90721	4.53529	4.73704	4.24421	3.71238	4.54818	3.75797	3.85597	3.60141	3.29329	3.501	3.61877	2.86799	2.98029	2.57503	2.23524	1.92202	1.43134	1.23616	1.03637	0.890895	0.834586	0.885307	0	1.26524	0.927474	0.765973	3.97695	3.66841	3.02517	1.53932	1.33622	2.16274	2.57543	1.74651	2.07801	0.977015	1.92059	2.59364	3.09857	3.04796	2.02514	3.15399	3.97498	4.00531	3.48739	3.46058
4.55975	4.27085	3.26626	4.31281	4.56823	5.30569	4.81286	4.09917	4.58112	4.32662	4.17589	4.17006	3.8312	3.82092	4.35903	3.96558	4.07781	3.56346	3.43946	2.6543	1.57552	1.39461	1.65731	1.29182	1.36381	0.944998	1.26524	0	1.30597	1.20829	4.35895	3.48742	3.13931	1.78871	1.69786	2.23974	2.90886	2.06643	2.67733	1.3638	1.1661	1.3284	2.71092	3.71866	2.40569	3.51113	4.57725	3.63993	3.86793	3.29864
3.83016	3.65936	3.28859	3.74626	4.56345	4.57609	4.08327	3.60066	4.60344	3.59702	3.7901	3.44046	3.45115	3.6853	3.77272	2.90485	2.96506	2.72897	2.51223	1.9861	1.55908	1.12505	1.54685	1.2298	1.3414	1.14584	0.927474	1.30597	0	0.844113	4.03221	3.72368	3.48902	2.05217	1.93479	2.68678	2.6307	2.21036	1.82191	1.03228	1.97549	2.44674	3.22631	3.03543	2.4156	3.28081	4.12892	3.81742	3.77482	3.58832
4.3151	4.14118	3.49044	4.18313	4.7924	5.06103	4.56821	3.96949	4.80529	4.08196	4.16717	3.85398	3.70153	3.88714	3.79189	2.84807	3.15687	2.78989	2.74444	1.97533	1.49823	1.27901	1.53649	1.06002	1.28583	0.963209	0.765973	1.20829	0.844113	0	4.23406	3.92552	3.7466	2.07568	1.94796	2.63121	2.83254	2.46793	2.54765	1.23413	1.87941	2.46328	3.16545	3.24897	2.65271	3.58926	4.18984	3.93481	3.83574	3.52746
1.79233	1.50912	1.09269	2.45398	1.98323	2.97148	2.4246	1.84683	2.40755	2.75866	1.86816	3.20242	2.90295	2.38522	4.07022	3.1264	4.32617	4.20254	4.02801	5.22129	4.63851	4.58394	4.38347	4.47652	3.5162	4.4527	3.97695	4.35895	4.03221	4.23406	0	1.41799	2.05519	3.87508	3.72233	2.56695	1.99746	2.54038	2.43273	2.99993	3.25688	4.28363	4.10135	3.27581	3.90699	3.6301	4.72327	5.62872	5.10221	4.58079
2.35686	2.01861	1.1335	2.84967	2.33786	3.53601	2.74863	1.21892	2.24773	3.16231	1.59361	3.00807	2.87779	2.14453	3.11414	2.47855	3.62491	3.45361	3.25758	4.08105	4.14793	4.2754	3.84463	4.11405	3.04292	4.14417	3.66841	3.48742	3.72368	3.92552	1.41799	0	2.23965	2.81336	3.10541	2.10896	2.14143	2.39495	2.49024	2.6914	2.72555	3.52848	3.00713	2.00181	2.489	2.21211	3.99877	4.30605	3.95124	3.16279
2.41466	2.31615	1.83496	2.73919	3.13693	3.59381	2.86086	2.13675	2.45241	2.59129	1.69979	2.20059	2.09413	1.35475	5.14704	4.42523	4.86582	4.36476	4.22747	3.88604	3.25281	3.89517	3.12175	3.33572	2.48358	3.23624	3.02517	3.13931	3.48902	3.7466	2.05519	2.23965	0	2.53982	2.34804	1.23181	0.938356	1.27866	1.86447	2.51552	1.97321	2.7519	2.08997	4.0602	3.1937	3.16924	5.33157	4.37838	4.65594	3.59398
4.58649	4.12721	3.09849	4.61066	4.40045	5.54138	4.72349	3.38565	4.41334	4.44936	3.69341	4.15327	3.94283	3.33843	3.01108	2.61763	2.72986	2.01054	1.86411	1.34621	1.43887	1.75163	1.03127	1.30069	1.22326	1.46261	1.53932	1.78871	2.05217	2.07568	3.87508	2.81336	2.53982	0	0.838468	1.36558	2.30782	1.58394	2.77132	1.66166	1.84014	2.76973	1.90542	2.37071	1.05774	1.72242	3.22931	3.15393	2.51999	2.14409
4.36419	3.97085	3.17987	4.44238	4.48183	5.38743	4.61056	3.9463	4.20211	4.40836	3.45942	4.16844	3.70884	3.10445	3.57326	3.17981	3.29205	2.79099	2.49355	2.00576	1.67014	1.71027	0.894628	1.13725	0.983797	1.20933	1.33622	1.69786	1.93479	1.94796	3.72233	3.10541	2.34804	0.838468	0	1.15538	2.08551	1.34995	2.59602	1.56051	1.7744	2.78599	2.2608	2.93289	1.61992	2.56089	3.79149	3.71611	3.08217	2.98256
3.50416	3.10612	2.07739	3.58235	3.37936	4.59777	3.7024	2.867	3.30297	3.55815	2.63387	3.4324	2.96297	2.20531	3.91523	3.52178	3.63401	3.13295	2.99566	2.71179	2.18753	2.78434	2.05001	2.29263	1.34538	2.24123	2.16274	2.23974	2.68678	2.63121	2.56695	2.10896	1.23181	1.36558	1.15538	0	1.22549	0.911053	1.93162	1.74601	1.49489	2.30483	1.71811	3.27486	1.96189	1.93743	4.13345	3.75915	3.42413	2.5988
2.27868	2.02524	1.76302	2.35687	2.95008	3.45783	2.57183	2.25835	2.54263	2.33267	1.76325	2.26419	1.73748	1.44497	4.74981	4.35636	4.4686	3.96754	3.83025	3.65403	3.05408	3.18242	2.874	2.94907	1.86011	2.98849	2.57543	2.90886	2.6307	2.83254	1.99746	2.14143	0.938356	2.30782	2.08551	1.22549	0	1.03091	1.16289	1.59842	1.82563	2.28616	2.71698	3.90424	2.79647	2.42827	4.96804	4.51897	4.25872	3.69862
3.12248	2.6209	1.82991	3.13893	3.13188	4.14695	3.26061	2.66399	2.85215	3.17483	2.10946	3.25689	2.35888	1.75449	4.15094	3.7575	3.86973	3.36867	3.23138	2.93015	2.09813	2.64388	1.84309	2.05705	1.20492	1.95758	1.74651	2.06643	2.21036	2.46793	2.54038	2.39495	1.27866	1.58394	1.34995	0.911053	1.03091	0	1.68464	1.23686	1.64621	2.78626	2.28812	3.51058	2.1976	2.3856	4.36917	4.29379	3.65985	3.44626
2.42768	2.31091	2.31196	2.33849	3.11157	2.85759	2.64098	2.07963	3.4294	2.05075	2.61436	1.79511	2.14116	2.60786	4.32689	3.38307	3.67979	3.58481	3.45983	3.55296	3.16226	2.35177	2.92716	2.79012	1.85858	2.7663	2.07801	2.67733	1.82191	2.54765	2.43273	2.49024	1.86447	2.77132	2.59602	1.93162	1.16289	1.68464	0	1.31353	2.43586	2.36549	3.63761	2.86818	2.83361	2.47898	4.86932	4.2582	4.16592	4.00848
3.22312	2.90705	2.25631	2.94901	3.55828	4.17111	3.6825	2.73536	3.57117	2.96875	2.93305	2.97439	2.4674	2.65302	3.9607	3.10754	3.67949	3.15064	2.75312	2.65247	2.01568	1.584	1.61363	1.47659	0.88805	1.45277	0.977015	1.3638	1.03228	1.23413	2.99993	2.6914	2.51552	1.66166	1.56051	1.74601	1.59842	1.23686	1.31353	0	1.80538	2.39402	3.36459	2.80014	2.00736	2.64863	4.17893	4.07259	3.46961	3.49463
4.1043	3.80754	2.77881	4.18249	4.08078	5.28346	4.39745	3.07927	4.09367	4.15829	3.16107	4.08982	3.56311	3.1903	4.38582	4.40122	4.54331	3.41031	3.70425	2.50115	1.42237	1.92196	2.29537	1.85685	1.7006	1.45603	1.92059	1.1661	1.97549	1.87941	3.25688	2.72555	1.97321	1.84014	1.7744	1.49489	1.82563	1.64621	2.43586	1.80538	0	1.14005	1.55921	4.21085	2.89788	3.13843	4.396	3.63271	3.83368	2.65842
4.56484	4.31141	3.91886	4.64303	5.22083	5.22308	4.85799	4.21932	4.82879	4.41624	4.04942	4.1606	4.02365	3.73114	5.17416	4.93071	5.26342	4.13042	4.63384	3.4977	2.41892	2.72301	2.88349	2.62022	2.6922	1.9981	2.59364	1.3284	2.44674	2.46328	4.28363	3.52848	2.7519	2.76973	2.78599	2.30483	2.28616	2.78626	2.36549	2.39402	1.14005	0	2.11079	4.51952	3.73162	3.55771	5.35239	3.81592	4.53714	3.6148
4.50463	4.40613	3.7955	4.82916	5.09747	5.68378	4.95084	4.22605	4.54238	4.68126	3.78977	4.29056	4.1841	3.44472	3.23141	3.57656	3.55477	2.67904	3.3845	2.1884	1.66723	3.02294	2.93669	2.77526	2.96439	2.87675	3.09857	2.71092	3.22631	3.16545	4.10135	3.00713	2.08997	1.90542	2.2608	1.71811	2.71698	2.28812	3.63761	3.36459	1.55921	2.11079	0	3.50911	2.61859	2.71398	3.24159	2.28841	2.67927	1.50401
3.24351	3.35509	2.76286	3.03383	4.06482	3.88307	4.16433	1.92345	3.66123	2.8147	2.8938	2.3699	2.8235	3.26084	1.48251	1.05255	1.62311	1.4518	1.25577	2.72645	2.80565	2.67179	3.14609	3.41658	3.07352	3.61466	3.04796	3.71866	3.03543	3.24897	3.27581	2.00181	4.0602	2.37071	2.93289	3.27486	3.90424	3.51058	2.86818	2.80014	4.21085	4.51952	3.50911	0	1.31297	1.47597	2.00114	2.40739	2.06889	2.0051
4.37814	4.26427	3.29348	4.34681	4.59544	5.00376	4.69579	2.65382	4.39161	3.99593	3.62418	3.68287	3.33757	3.95209	1.95334	1.55989	1.67212	1.17107	1.03378	1.59206	1.91781	1.99222	1.83312	2.1036	1.76054	2.30168	2.02514	2.40569	2.4156	2.65271	3.90699	2.489	3.1937	1.05774	1.61992	1.96189	2.79647	2.1976	2.83361	2.00736	2.89788	3.73162	2.61859	1.31297	0	1.12884	2.17157	2.09619	1.46225	1.48727
4.56897	4.23072	3.3456	4.50981	4.54996	5.33656	4.96073	3.06912	4.45984	4.29067	3.80572	3.84587	4.16575	3.87324	2.91251	2.52853	2.80097	1.97626	2.16262	2.7209	2.9615	2.916	2.75369	3.02311	2.73635	3.18503	3.15399	3.51113	3.28081	3.58926	3.6301	2.21211	3.16924	1.72242	2.56089	1.93743	2.42827	2.3856	2.47898	2.64863	3.13843	3.55771	2.71398	1.47597	1.12884	0	2.86079	2.09394	2.00751	1.5295
4.71481	4.87986	4.49659	4.57964	5.79856	5.04073	5.40378	3.91218	5.64997	4.03291	4.88254	3.82152	4.28576	5.03063	0.88463	1.59687	1.63044	1.39995	1.77215	2.77795	3.38789	3.66521	3.93635	3.92488	3.93211	4.35569	3.97498	4.57725	4.12892	4.18984	4.72327	3.99877	5.33157	3.22931	3.79149	4.13345	4.96804	4.36917	4.86932	4.17893	4.396	5.35239	3.24159	2.00114	2.17157	2.86079	0	2.17907	1.53146	1.73758
5.6509	5.76248	5.17024	5.44122	6.47221	6.19005	6.42486	4.33083	6.06862	5.12269	5.30119	4.77729	5.23088	5.66822	2.6962	2.74619	2.34482	1.76833	2.26986	3.14634	2.74649	3.09979	3.92931	3.85452	3.85673	3.93988	4.00531	3.63993	3.81742	3.93481	5.62872	4.30605	4.37838	3.15393	3.71611	3.75915	4.51897	4.29379	4.2582	4.07259	3.63271	3.81592	2.28841	2.40739	2.09619	2.09394	2.17907	0	1.24781	1.16035
5.09375	5.25879	4.75573	4.95858	6.05769	5.41967	5.70237	3.99234	5.73012	4.39189	4.96269	4.1441	4.58994	5.32973	1.91011	1.9758	1.33014	1.04585	1.39945	2.26791	2.74868	2.79857	3.29537	3.56585	3.22279	3.76393	3.48739	3.86793	3.77482	3.83574	5.10221	3.95124	4.65594	2.51999	3.08217	3.42413	4.25872	3.65985	4.16592	3.46961	3.83368	4.53714	2.67927	2.06889	1.46225	2.00751	1.53146	1.24781	0	1.17526
5.19049	5.18141	4.29629	5.03893	5.50065	5.51641	5.83155	3.92855	5.41053	4.50859	4.75641	4.2972	4.76144	4.80411	1.7274	2.07255	2.05076	1.17503	1.88049	2.10024	2.02923	2.86833	3.17536	3.13727	3.24781	3.23875	3.46058	3.29864	3.58832	3.52746	4.58079	3.16279	3.59398	2.14409	2.98256	2.5988	3.69862	3.44626	4.00848	3.49463	2.65842	3.6148	1.50401	2.0051	1.48727	1.5295	1.73758	1.16035	1.17526	0
5.04769	4.93092	4.93197	4.95849	5.73157	5.47759	5.26098	4.69964	6.0494	4.67076	5.23437	4.41512	4.76116	5.22786	4.80568	4.66783	4.95812	3.9745	4.5178	4.0561	2.97733	2.88621	4.3607	3.87261	3.91287	3.61146	3.77232	2.91821	3.60384	3.6943	5.05273	4.84774	4.27763	3.92487	4.22388	3.78351	3.78289	4.09568	2.62001	3.85901	2.44947	1.71469	3.00792	4.23271	3.84634	2.75674	4.79238	2.61331	3.86111	3.07828
4.30419	4.46187	4.33412	4.28954	5.36595	5.22795	4.88577	4.2968	5.58035	4.01087	4.59261	3.71478	4.09492	4.50797	3.33378	2.98336	3.40506	2.29003	2.83333	2.53835	1.68411	1.20174	2.67622	2.20067	2.2284	2.04183	2.10725	1.74188	1.91937	2.03676	4.8805	4.37198	3.70787	2.2404	2.65799	3.00484	3.51727	3.15896	2.44778	2.17454	1.73466	1.94735	2.573	2.80954	2.16187	2.15987	3.68998	1.89805	2.58979	1.96655
2.77697	3.31968	3.22021	2.76232	4.25205	3.70074	3.7383	2.76958	4.13963	2.48365	3.4787	2.18756	2.5677	3.26655	3.37762	2.43381	2.53785	2.44286	2.31789	2.41101	2.03065	1.20982	2.31971	1.97454	1.53403	2.14225	1.54496	2.20708	1.35796	1.66641	3.57467	3.33979	3.00641	1.9657	1.98087	2.10728	2.12917	2.17609	1.14195	1.38623	2.43508	2.92728	3.69788	2.05178	1.85493	1.92284	3.84281	3.11626	3.02397	2.99041
4.89475	4.72396	4.10836	4.80105	5.41032	5.64068	5.14786	4.58193	5.42321	4.62754	4.66372	4.33145	4.31944	4.50506	3.61967	3.46053	3.70893	2.57593	3.2918	2.35804	1.32016	1.30337	2.06422	1.54836	1.91578	1.2872	1.44807	1.01833	1.31947	1.37004	4.75953	4.22821	3.47587	2.34992	2.45386	2.99755	3.32828	3.04792	3.14138	1.85204	1.50266	1.55449	2.74666	2.96503	2.5035	2.99682	3.97588	3.07936	3.45557	2.28031
4.24681	4.42467	4.00824	5.22051	4.89879	4.60462	5.34015	4.76238	5.3231	5.38235	4.78371	5.6569	5.65782	5.30077	3.39399	4.00311	4.50049	3.94952	4.374	5.32752	5.54682	6.21478	6.53819	6.47445	6.43176	6.75634	6.52455	7.08628	6.6785	6.73941	2.91555	4.33354	4.97074	5.93173	6.63788	5.4825	4.91301	5.45594	5.34828	5.91548	6.03501	6.29912	4.98237	4.48407	5.12059	5.31714	3.31983	3.70766	4.49275	3.78764
5.77789	5.95575	5.53932	6.69571	6.42562	6.1357	6.87122	6.29345	6.85417	6.31596	6.31478	5.87343	6.58301	6.83184	4.53509	5.14421	5.64159	5.09062	5.5151	6.15706	5.91425	6.23515	7.33145	7.02228	7.30167	7.11861	7.18403	6.71008	6.99614	7.11353	4.44662	5.51728	6.15069	6.6304	6.83796	6.26331	6.33125	6.50942	5.53818	6.85171	6.19416	5.38168	5.14152	5.62517	5.97358	5.96624	4.46093	4.84876	5.63385	4.4863
3.63335	4.31575	3.89932	4.60705	4.73054	3.99116	5.23123	4.65345	5.21417	4.76888	4.67478	5.04344	5.04436	5.00134	4.11392	4.27578	5.47554	5.15767	5.17738	6.53567	6.63615	7.13151	7.1901	7.28315	6.32283	7.25933	6.78357	7.16558	6.83883	7.04068	2.80663	3.8222	4.86182	6.63556	6.52895	5.37357	4.80409	5.34701	5.23935	5.80656	6.0635	6.71074	5.86342	4.77412	5.83567	6.03431	4.23433	5.18928	5.76579	5.20821
3.63546	3.77524	2.83165	4.60916	3.31484	3.99327	4.39235	3.62542	4.1465	4.77099	3.83535	5.04555	4.69935	4.14952	3.98252	4.14438	5.34415	5.02627	5.04599	6.40427	5.95195	6.67196	6.25113	6.45119	5.36224	6.49201	6.06497	5.89392	6.12024	6.32208	2.26612	2.4065	4.32131	5.21986	5.51191	4.51546	4.26358	4.66156	4.69884	5.08796	5.13206	5.29504	5.41363	4.40831	4.8955	4.61861	4.66506	5.30127	5.89263	4.93535
4.3363	5.53585	5.11942	5.31	5.95064	4.69411	6.10393	4.98599	6.27445	5.47183	5.71521	5.74639	5.74731	5.70429	3.3972	4.26943	4.89055	4.44095	4.81015	5.81895	6.42889	6.70621	6.97434	6.96588	7.11109	7.39669	7.01598	7.75623	7.16992	7.1175	4.02672	5.0423	6.08192	6.40828	6.97046	6.59367	5.88103	6.56711	5.95189	7.02665	6.90971	7.23648	5.85707	4.76776	5.35054	6.13213	3.27134	4.84661	4.80281	4.9266
4.553	5.74046	4.9501	5.47426	6.25206	4.91081	6.29839	4.13	5.86779	4.92752	5.10036	4.71613	5.18037	5.52367	1.54767	2.49148	3.04101	2.59141	2.96061	3.96941	4.57935	4.85667	5.1248	5.11634	5.26155	5.54715	5.16644	5.90669	5.32039	5.33955	4.41795	4.3366	6.26676	4.55875	5.12093	5.46289	6.29748	5.69861	5.77962	5.50837	5.81781	6.72183	4.6634	3.03018	3.50101	4.2826	1.42181	3.60088	2.95327	3.15939
4.58595	4.33251	3.7567	4.66414	4.96106	5.35903	4.87909	3.79475	4.79696	4.55236	4.04434	4.12321	4.04475	3.6993	4.24866	3.86469	4.13713	3.31242	3.49878	3.89793	3.64159	3.98403	3.29654	3.59293	2.93936	3.62628	3.69678	3.60661	4.13217	4.22519	3.70037	2.6232	2.34455	2.55172	2.45567	1.97491	2.30727	2.59076	2.5326	3.4236	3.02728	2.8949	2.5043	2.81213	2.465	1.33616	4.19695	3.38302	3.34367	2.57194
3.45282	3.27069	2.76392	3.60232	4.06588	4.4573	3.81727	3.17492	3.49057	3.57811	2.73796	3.22148	2.98293	2.39291	4.93562	4.54218	4.65441	4.15335	4.01606	3.58234	3.17952	3.83384	2.98094	3.27733	2.39488	3.28403	3.07296	3.11797	3.53681	3.68071	2.39398	2.12191	1.03816	2.23612	2.14007	1.0495	1.24545	1.32645	1.93024	2.56331	1.95187	2.2358	1.70737	4.11852	2.98228	2.64254	4.94896	3.63312	4.38664	3.21138
3.80528	3.55185	2.62937	3.88347	3.93134	4.98444	4.09843	3.37507	3.94423	3.85927	3.28986	3.7908	3.26409	2.96137	3.74481	3.35136	3.46359	2.96253	2.82524	2.39152	2.13517	2.65953	1.79012	2.08651	1.43295	2.11987	2.19036	2.10019	2.77434	2.71877	2.82977	2.15615	1.60663	1.04531	0.949257	0.844764	1.52661	1.27425	2.34661	1.91718	1.52087	1.94015	1.53145	3.09353	1.79147	1.61756	3.90959	3.33236	3.25371	2.17201
3.24796	2.96475	2.36796	3.90961	2.74639	4.42711	3.8239	2.7829	3.68282	4.21429	3.1576	4.57205	4.23566	3.68584	3.81235	3.31352	4.51329	4.38966	4.21513	5.06368	3.9849	5.43768	4.70346	4.99985	4.19591	5.03321	4.87399	4.65638	5.28766	5.48174	1.45563	1.56399	2.83919	3.95865	3.8626	2.85053	3.04648	3.12748	3.73127	4.25538	3.7529	3.32798	3.47364	3.5542	4.05298	3.77609	4.69698	4.79108	5.28933	4.54263
6.10007	5.82311	5.22632	6.66115	5.60474	6.39507	6.68225	5.29089	6.54117	6.2814	6.01595	5.86815	6.64861	6.18466	3.92381	4.26082	5.03031	4.31689	4.90382	5.01172	4.76891	6.09864	6.17159	5.87695	5.81442	5.97843	6.20025	5.77425	6.32799	6.26714	4.31398	4.42234	4.82991	5.30226	5.33073	4.8071	5.0372	5.1182	5.37485	6.29865	4.74008	4.44586	3.93388	4.48377	4.82824	4.54961	3.84966	3.70689	4.51623	3.34097
5.65477	5.37157	4.77478	6.09268	5.15321	6.05609	6.23071	4.94042	6.00222	5.73067	5.24961	5.30152	5.49459	4.90457	4.18844	4.10431	4.90029	3.98065	4.73002	4.40638	3.65714	5.07069	5.07434	4.76518	4.78647	4.82567	5.08848	4.66205	5.21622	5.15537	3.86245	3.9708	3.54982	4.27431	4.30279	3.56115	3.7571	3.83811	4.44189	5.07497	3.49596	3.40203	2.65379	4.30758	4.3368	3.36433	4.5423	3.23699	3.9676	2.84953
5.88824	5.77146	5.7499	5.79904	6.54817	5.88994	6.10153	5.03056	6.55694	5.51131	5.56142	5.13702	5.53155	5.45928	4.92121	5.26636	5.14538	4.36883	5.07043	4.87088	3.79211	4.1329	5.037	4.90014	4.67982	4.53805	5.01901	3.86835	4.85053	4.94099	5.25741	4.73673	4.13374	4.16766	4.19613	3.67251	4.01431	4.42203	3.46056	4.77408	3.60548	2.53996	2.89691	5.08118	4.47283	3.6052	4.93139	2.80056	4.04837	3.19381
4.96037	4.70694	4.41729	5.03856	5.63177	6.13952	5.25352	4.62304	5.22433	5.01436	4.44495	4.94589	4.41918	4.12667	3.5886	3.93375	3.91196	3.03622	3.74169	3.67009	2.59132	3.63143	3.70439	3.69935	3.34721	3.7289	4.02266	3.30705	4.1504	4.08954	4.18983	3.40412	2.83401	2.83505	2.86352	2.3399	2.6817	3.1223	3.72609	3.83145	2.27287	1.97865	1.5643	3.74857	3.14022	2.27259	3.59878	1.83727	3.03646	1.8612
4.95446	4.85596	4.37477	5.23631	5.33591	6.09129	5.40067	4.50143	4.99221	5.1311	4.2396	4.74039	4.61692	3.89455	3.99373	4.33888	4.31709	3.44136	4.14682	3.15044	2.07167	3.52444	3.48887	3.1797	3.63172	3.28119	3.50301	3.09722	3.63075	3.56989	4.02797	3.28251	2.53981	2.98018	3.22742	2.38305	2.87944	2.96044	3.56423	3.7365	1.93112	2.33611	1.07476	4.00182	3.69335	3.54105	4.00391	2.61726	3.44159	2.26633
5.03679	4.88504	4.23919	5.21667	5.10973	5.82059	5.43163	4.53965	5.07454	5.19247	4.32193	4.82272	4.59729	3.97688	4.34171	4.60041	4.66507	3.6095	4.10236	2.70033	1.62156	3.07433	3.03876	2.7296	3.16098	2.79009	3.0529	2.62647	3.18064	3.11979	3.81897	3.34143	2.62214	3.01572	3.23478	2.41696	2.8598	2.9408	3.45386	3.26576	1.46038	1.78715	1.1103	4.22191	3.53937	3.39564	4.35189	3.15132	3.78957	2.61431
2.07945	2.4104	3.21127	1.79171	3.47743	2.23637	2.46732	2.4377	2.91551	1.4297	2.68776	1.00055	1.34357	2.0578	4.16901	3.2252	3.90517	4.254	3.7452	4.40985	4.02949	3.20867	4.22786	3.97338	3.15928	4.067	3.37871	3.97803	3.12261	3.66526	3.195	3.65662	1.76824	3.86691	3.64461	2.78458	1.5591	2.59001	1.3007	2.61422	3.38473	3.66619	3.85821	3.15595	3.85377	3.77967	4.82207	5.1151	5.02282	4.98925
3.63107	3.96202	4.73343	3.34333	5.02905	3.74809	4.01894	3.98932	4.46713	2.98133	4.23938	2.55217	2.8952	3.60942	5.02356	4.07974	4.68241	4.58743	4.46245	4.55557	4.17521	3.09396	4.46428	4.1191	3.6786	4.26166	3.68953	4.35165	3.50253	3.81098	4.74662	4.91172	3.31986	4.11027	4.12544	3.94616	3.11072	4.10612	2.42147	3.53079	4.57964	4.4351	4.60402	4.12234	3.99949	3.95346	5.67661	4.80386	5.16854	5.13497
5.2941	5.83681	5.73734	5.27945	6.76918	5.95072	6.25543	5.28671	6.65676	5.00078	5.99583	4.70469	5.08483	5.78368	4.77584	4.42543	4.83466	3.73209	4.27539	3.98042	3.12618	2.25921	3.7337	3.44334	3.67046	3.42692	3.49537	3.18394	3.36143	3.47882	6.0918	5.81404	5.14994	3.68246	3.96948	4.44691	4.6463	4.60102	3.65908	3.6166	3.17672	3.38941	4.01506	4.2516	3.60393	3.60194	5.13205	3.34012	4.03186	3.40862
3.78348	4.35623	3.9398	4.75718	4.83034	4.14129	5.27171	3.64124	5.25465	4.91901	4.6116	4.57997	5.19448	5.03491	2.76283	2.92469	4.12445	3.80657	3.82629	5.18458	5.28506	5.78042	5.99049	6.06427	6.19097	6.47957	5.79268	6.73107	5.82954	5.77276	2.84711	3.84784	4.9023	5.54232	6.1045	5.41405	4.84457	5.38749	5.14581	5.84704	5.56497	5.89174	4.51233	3.42302	4.48458	4.899	2.99265	4.02231	4.52412	3.85711
4.76498	4.48178	3.88499	5.42664	4.26342	5.12708	5.34092	3.87467	5.19984	5.5135	4.6263	4.94708	5.59232	5.17722	3.12994	3.2918	4.49157	4.17369	4.19341	5.55169	5.50193	6.14753	6.22049	6.43138	5.71294	6.55023	6.1598	5.99168	6.19666	6.13987	2.97266	3.03269	4.35622	5.47567	5.37962	4.36755	4.5635	4.64451	4.54266	5.72409	5.26993	4.66329	4.99066	3.79014	4.8517	5.0007	4.01458	4.76304	5.04005	4.39712
4.07787	3.964	3.17364	4.36818	4.47561	4.63958	4.79865	2.35355	4.09133	4.07303	3.32391	3.29227	4.07119	3.74721	1.47513	1.63699	2.83676	2.51888	2.5386	3.89688	4.50682	4.49272	4.70279	4.77657	4.90328	5.19187	4.50499	5.60257	4.54184	4.48506	2.8649	2.56015	4.4903	4.25463	4.81681	4.66911	4.6119	4.9551	4.00316	4.74453	5.2857	5.52639	4.55231	2.13533	3.19689	3.6113	2.35976	4.17134	3.38524	3.20253
4.12299	3.89475	2.86602	4.41331	4.1578	4.98009	4.49103	2.39868	4.13646	4.32646	3.36903	3.55437	4.11632	3.79234	2.40093	1.90211	3.10187	2.97825	2.80371	4.16416	4.15219	4.75784	4.96791	5.04169	4.9635	5.3617	4.7701	5.39949	4.80696	4.75018	2.60532	1.92058	4.16023	4.5135	5.02599	4.02954	4.06201	4.31553	3.82332	4.61198	4.43109	4.4565	4.08101	2.14278	3.45576	3.61876	3.28556	3.93226	3.87791	3.5448
3.45813	3.34426	2.5125	3.74844	3.81447	4.31523	4.13751	1.73381	3.4716	3.42613	2.70417	2.81717	3.37077	3.12747	1.98767	1.39041	2.59018	2.46655	2.29202	3.38404	3.25185	3.91425	4.38855	4.35989	4.31597	4.46137	4.25841	4.82738	4.27788	4.23848	2.68679	1.54671	3.78636	3.61317	4.17535	3.65567	3.68813	3.94166	3.59402	4.0426	4.27226	5.07519	3.92635	1.24245	2.55543	2.71843	2.8723	3.64225	3.31135	3.01788
2.90127	2.7874	2.30839	3.19158	3.60543	3.6874	3.6364	1.17695	2.91473	3.12534	2.14731	2.30582	2.89459	2.57061	3.15212	2.21126	3.38489	3.21358	3.01755	4.47331	4.44155	4.43358	4.90787	5.17836	4.13945	5.17063	4.48234	5.08166	4.22624	4.95198	2.86122	1.76128	3.19994	4.1325	4.69468	3.87025	3.4353	3.84094	2.40433	3.71786	4.25622	4.51979	4.45735	1.76178	3.07475	2.99304	3.76292	4.16917	3.83067	3.76688
2.86463	2.95999	2.53553	3.21866	3.42079	2.95258	3.49076	1.68999	2.77114	2.83891	1.7646	2.1029	2.72515	2.07619	4.8524	3.91154	5.00752	4.91386	4.71783	5.38569	4.75246	4.26281	4.62141	4.70116	3.76962	4.67734	3.98905	4.58837	3.73295	4.4587	2.68735	2.1965	1.49966	4.03948	3.8477	2.73147	1.91803	2.77832	1.91104	3.22457	3.47287	3.32531	3.52793	3.46206	4.34382	4.34629	5.4632	5.45369	5.53095	5.03194
3.96148	3.84761	3.3686	4.25179	4.66564	4.6313	4.69661	2.23716	3.97495	4.0647	3.20752	3.36603	3.9548	3.63082	3.14938	2.5629	3.28997	3.11867	2.92264	4.39331	4.46476	4.29825	4.68653	4.95595	4.49695	5.11787	4.63339	5.16419	4.44639	4.75484	3.88026	2.46227	3.90214	3.65526	4.01326	3.5325	3.86485	4.14834	2.80323	4.11676	4.58487	4.22548	3.92157	1.66687	2.97984	1.93283	3.66801	3.63747	3.73576	3.25
4.12073	4.29119	3.81217	3.83299	4.67273	3.79641	4.5086	2.68074	4.21813	3.47098	3.2116	3.04183	3.38485	3.52319	4.33673	3.71505	4.58911	4.4178	4.22178	4.86843	3.78965	3.86252	4.59119	4.88758	4.00514	4.89428	4.50895	4.34439	4.2962	4.6304	3.38197	3.26507	2.64842	3.84638	3.75033	2.65975	2.8557	2.93671	2.47429	3.78781	3.56213	3.016	3.27839	2.966	4.05439	2.92555	4.96714	4.40636	4.93305	4.01889
4.65546	5.84082	5.25817	5.54061	6.34406	5.01327	6.36474	4.29137	6.02916	4.99387	5.26173	4.78248	5.24673	5.68504	1.94871	2.55783	3.05521	2.50425	2.92872	3.88225	4.10154	4.76951	5.09292	5.02918	5.38726	5.31106	5.07927	5.641	5.23322	5.29414	4.36083	4.29238	5.64833	4.48646	5.29523	4.94116	6.04098	5.78853	5.51875	5.65489	4.84957	5.00739	3.55835	3.03879	3.67531	3.87187	1.87456	2.26238	3.04747	2.34236
6.51567	7.01963	6.6032	6.41999	7.49374	6.15391	7.4111	6.60939	7.87922	6.04023	7.13495	5.59771	6.30729	7.02151	4.80798	5.4171	5.91448	5.36351	5.78799	6.44543	5.59119	5.10837	6.58286	6.10774	6.13548	5.94891	6.01433	5.64896	5.82644	5.94383	5.51051	6.31968	6.73195	6.14747	6.56507	6.91192	6.51915	7.0409	5.35626	6.08162	5.64173	5.20641	5.49394	5.89806	6.06894	6.06695	4.73382	4.36408	5.61189	4.83872
5.22591	4.94271	4.44367	5.73184	5.41682	6.16919	5.85818	3.77914	5.51692	5.1851	4.74949	4.88832	5.43796	5.1728	2.8332	2.74906	3.87997	2.80513	3.54955	3.49996	3.25716	4.69754	4.67436	4.36519	4.93688	4.46667	4.6885	4.70317	4.81624	4.75538	3.43358	3.31017	4.49435	3.97331	4.74523	4.20254	4.83398	4.77254	5.00652	5.27284	3.53707	3.86384	2.48443	2.97201	3.31648	3.35872	3.18705	2.19513	3.00447	1.82921
5.16364	6.09256	6.09362	5.06796	6.88435	4.80188	6.05907	5.07682	6.61422	4.6882	5.60768	4.27495	5.05542	5.76964	4.71837	5.14073	5.82487	5.1968	5.69838	5.89163	5.38828	5.04456	6.46574	6.12057	5.64024	5.62326	5.691	4.95355	5.504	5.81245	5.59359	5.66116	5.0445	5.89395	5.92242	5.05584	4.94454	5.33279	3.78166	5.09518	4.76521	3.62516	4.38493	5.36209	5.70815	5.09547	4.64421	4.52685	5.39614	4.22088
5.63467	5.5208	4.71491	5.54428	6.01687	6.38573	6.33991	3.91035	5.64813	5.32514	4.8807	4.88035	5.33394	5.16867	2.77979	2.94186	3.10315	2.18351	2.93288	2.60925	2.26714	3.71992	3.68434	3.37518	3.94687	3.47666	3.69848	3.84266	3.82622	3.76537	4.4236	3.74911	3.81393	3.19648	3.93729	3.44206	4.32319	4.01207	4.89786	4.28282	3.10911	3.49862	1.72395	2.51044	2.53966	2.41888	2.78997	1.43985	2.17046	1.05239
5.58562	6.23194	6.26972	5.48993	7.06932	5.22385	6.28886	5.55836	6.73705	5.11018	6.20489	4.66765	5.16511	5.87934	4.68349	5.29261	5.30211	4.72562	5.22715	5.03864	4.1844	3.70158	5.17607	4.70095	4.72868	4.54211	4.60754	4.24216	4.41965	4.53704	6.39048	6.14269	5.58978	4.74068	5.15827	5.50512	5.12064	5.6424	3.95776	4.67482	4.23494	3.79962	4.634	5.30982	4.66215	4.66016	4.60933	2.95729	4.2051	4.11764
4.81563	5.74175	5.41729	4.71994	6.54241	4.45386	5.71106	4.28586	6.02364	4.34019	5.25621	3.89767	4.67813	5.39236	5.12602	5.32017	6.05668	5.16169	5.83672	5.42438	4.3456	4.26229	5.45091	4.93505	5.05287	4.6739	4.83476	4.13336	4.70617	4.75674	5.49531	4.87019	4.78639	5.30139	5.49971	4.79773	4.59373	5.07468	3.43084	4.74437	3.94502	2.80496	3.83434	4.71545	5.22286	4.43254	5.05186	3.92336	5.14865	4.03057
5.21835	5.76106	5.66159	5.2037	6.69342	5.46605	6.04672	5.21096	6.4949	4.92503	5.92008	4.57995	4.92297	5.6372	4.71852	4.36811	4.59194	3.67478	4.21807	3.9231	3.06886	2.58604	4.06053	3.58542	3.61315	3.42658	3.492	3.12663	3.30412	3.4215	6.01605	5.75673	5.09262	3.62515	4.04274	4.38959	4.57055	4.54371	3.58333	3.55929	3.11941	3.27518	3.95774	4.19429	3.54661	3.54462	4.42619	2.24712	3.49493	3.3168
5.59591	6.19023	5.71122	5.50023	6.34801	5.23415	6.49135	4.57978	6.31757	5.12047	5.44832	4.67795	5.45842	5.75991	5.49407	4.99525	6.19501	5.30026	5.89685	5.08238	4.04449	4.0277	4.78855	4.27269	4.64011	4.01153	4.1724	3.74266	4.0438	4.09438	5.05725	5.01372	4.40891	5.07425	5.17819	4.42024	4.61619	4.6972	4.26997	4.57638	3.56584	2.52912	3.5356	4.86495	5.22783	4.50716	6.08084	4.52883	5.4711	4.35303
5.84683	6.17777	5.74681	5.55909	6.27861	5.60276	6.2347	4.85204	6.38943	5.19708	5.3829	4.76793	5.11095	5.55583	4.92667	4.87587	5.25004	4.18254	4.72583	4.20216	3.12338	3.09424	4.46884	3.95298	4.12091	3.69182	3.85268	3.35386	3.72409	3.77466	4.98785	4.92038	4.20109	4.1329	4.5505	3.99591	4.31163	4.51975	3.90359	4.06705	2.968	2.02547	2.68925	4.65733	4.05437	3.96864	4.85648	3.58674	4.31735	3.19927
5.43637	5.17918	4.58239	5.34758	4.96081	5.31099	5.80082	4.19532	5.47412	4.98557	4.65524	4.55642	4.89944	4.37646	5.10991	5.04424	5.43327	4.55754	5.2377	3.83567	2.75689	4.1006	4.1741	3.86493	3.87924	3.46783	4.09505	2.82981	3.94816	3.96469	3.67005	3.77841	3.02171	4.01878	3.95305	3.03305	3.22899	3.31	3.23657	3.89543	2.17864	1.50141	2.26237	4.39093	4.24881	3.11996	5.12009	3.35859	4.55777	3.38251
5.15885	5.54616	5.1217	5.06316	5.5189	4.79708	5.88732	4.27617	5.35731	4.68341	4.35078	4.24088	4.76357	4.66237	5.84264	5.56441	6.03755	5.29027	5.81759	4.43184	3.35307	3.98322	4.1437	3.88043	3.95241	3.25831	3.85384	2.5886	3.70695	3.72349	4.22814	4.3365	4.01211	4.02993	4.0462	3.56504	3.54637	4.04647	3.29754	3.65423	2.40026	1.26021	2.84181	4.81537	4.99183	4.16411	5.85282	4.0855	5.2905	4.11524
6.20399	5.95055	5.55801	6.28218	6.29658	6.27674	6.49714	5.1186	6.46794	6.05539	5.68857	5.53562	5.6628	5.37028	5.09865	4.71946	5.27274	4.13974	4.85561	3.92186	2.88397	2.86718	3.62803	3.11217	3.47959	2.85102	3.01188	2.58214	2.88328	2.93386	5.00582	4.73793	4.39105	3.91373	4.01768	3.94398	3.92531	4.42541	4.00464	3.41586	2.7792	1.63915	2.91798	4.52885	4.06732	4.55697	5.10883	3.75871	4.48932	3.37125
1.73453	2.71302	3.31577	1.63884	3.70747	1.37276	2.62996	2.38732	3.49584	1.25909	2.90743	1.0682	2.01863	2.57158	4.20154	3.25772	3.97282	4.33386	3.81285	5.13876	4.7584	3.93758	4.67552	4.53848	3.60694	4.51466	3.82637	4.42569	3.57028	4.29602	2.88305	3.60624	2.74491	4.51968	4.34438	3.67998	2.75253	3.43301	1.74836	3.06189	4.18422	4.11386	4.83489	3.43811	4.58198	4.22734	4.85459	5.84401	5.21231	5.33027
2.84775	3.77707	4.0729	2.75206	4.82069	2.48598	3.74318	2.94147	4.28218	2.37231	3.46702	1.92978	2.71025	3.42448	4.17686	3.97578	4.8344	4.9781	4.67443	5.01436	4.634	3.50188	4.92306	4.57789	3.89519	4.66959	4.11462	4.71394	3.85853	4.26977	3.99627	3.5258	3.13492	4.56906	4.58423	3.96823	2.92578	3.72126	2.03661	3.35014	4.47247	3.57131	4.58881	3.5263	4.45828	4.23597	5.06149	5.56325	5.59519	5.32932
3.68596	4.0169	4.05468	3.39822	4.85429	3.49316	4.07382	3.82235	4.52201	3.03621	4.29426	2.60706	2.95008	3.6643	4.30766	3.36384	3.79797	3.70298	3.57801	3.67113	3.29077	2.15865	3.57983	3.23466	2.79415	3.32636	2.80508	3.4672	2.61808	2.92653	4.17544	4.23296	3.37475	3.22582	3.241	3.3674	2.90561	3.42736	1.74272	2.64635	3.6952	3.49979	3.97647	3.3119	3.11505	3.18296	4.96071	4.22001	4.28409	4.25053
3.17379	3.55445	3.5555	2.97814	4.3551	2.81202	3.65375	2.80671	4.10193	2.61613	3.49559	2.0591	2.53	3.24423	4.23476	3.84102	4.42658	4.3316	4.20662	4.29974	3.91938	3.09856	4.1707	3.86327	3.10212	4.00984	3.32155	3.92087	3.06545	3.55515	3.67626	3.39105	2.93678	3.85444	3.83955	3.17515	2.40642	2.92818	1.24354	2.55707	3.6794	3.49378	3.99207	3.39154	3.74366	3.72252	5.11939	5.00499	4.91271	4.87914
1.68306	2.91877	2.7385	2.65676	3.62904	2.04087	3.45069	3.16401	3.62122	2.8186	3.06198	3.09315	3.09407	3.05105	4.07384	4.2357	5.43547	5.11759	5.13731	6.49559	6.28432	5.66986	6.02928	6.12233	5.16201	6.09851	5.62275	6.00476	5.51322	5.87986	1.64581	3.0082	3.701	5.52088	5.36813	4.21275	3.64327	4.18619	3.99853	4.64574	4.90268	5.86702	5.74715	4.73404	5.4972	5.22031	4.29174	5.23478	5.8232	5.31476
2.08796	2.49932	2.36356	3.00578	3.19615	2.95881	2.98623	2.88408	3.18391	3.2235	3.08504	3.49805	3.14552	3.05704	5.02208	4.62422	5.37916	5.09538	4.99442	6.25223	5.60636	5.07606	5.35132	5.48595	4.56617	5.46581	4.7005	5.26915	4.53955	5.02449	1.6118	3.0298	3.32702	5.01852	4.79622	3.93619	2.7107	3.50823	2.78156	4.09509	4.53633	4.99687	5.41699	4.80752	5.26748	4.65703	5.67904	6.28827	6.14123	6.18653
1.54923	2.78494	2.99945	2.36568	3.56487	1.79425	3.15909	3.0034	3.35677	2.33728	2.7114	2.46303	2.96024	2.91722	5.10576	4.66718	5.36765	5.67548	5.20768	6.73721	6.35685	5.53603	6.12079	6.06339	5.13185	6.03957	5.35128	5.9506	5.09518	5.82092	2.24855	3.66654	3.79821	5.79257	5.57027	4.57616	3.48476	4.2777	3.27327	4.5868	5.31038	5.63876	5.88818	4.79275	5.65722	5.28466	4.84624	6.57421	6.3777	6.58382
1.17895	0.8719	1.22372	1.18506	1.57128	2.06545	1.1655	1.66683	1.36318	1.43809	1.2875	1.89886	1.3248	1.23632	4.42322	3.4794	4.58195	4.55554	4.38101	5.43406	4.60203	4.15287	4.347	4.31078	3.5367	4.28696	3.77731	4.19799	3.61637	4.06831	1.65037	2.14328	2.24724	4.08785	3.85386	3.13609	1.9106	2.50391	2.32479	2.83419	3.73623	4.19677	4.33721	3.35416	4.32065	4.33887	5.07627	5.76154	5.42305	5.30608
1.06034	1.30514	2.09525	0.752633	2.37217	1.3462	1.36857	2.13152	1.99286	0.955386	1.74167	1.29769	1.10617	1.4226	4.18463	3.24081	4.09161	4.24428	3.8861	5.19866	4.8183	3.99748	4.77311	4.63607	3.7833	4.61225	3.91763	4.48627	3.75668	4.24162	2.70726	3.14891	2.77735	4.71456	4.49226	3.62791	2.40674	3.17709	2.50833	3.15948	4.23237	4.69291	4.86732	3.26868	4.34505	4.7105	4.83768	5.67606	5.21614	5.27378
2.03915	1.38679	1.02494	2.177	1.73531	3.20126	1.86258	1.29114	1.63424	2.57389	1.32953	2.88628	2.00304	1.59265	4.2991	3.60645	4.65618	4.3724	4.27143	4.71832	4.36201	4.17654	4.00249	4.0023	2.91335	4.04312	3.22982	4.04485	3.64003	3.91517	1.79016	1.76976	2.34419	3.37211	3.53234	2.8877	2.08462	2.26388	2.42082	2.68105	3.68985	4.37078	4.43417	3.16786	3.3822	3.98186	5.169	5.45381	4.84444	4.86947
1.89736	0.999977	1.50235	1.45488	1.08993	2.60079	0.755311	2.24354	1.2106	1.59526	1.63316	2.34002	1.53061	1.55847	4.95363	4.00981	4.73912	4.81097	4.54776	5.70634	5.0372	4.36882	4.94807	4.77871	3.85893	4.77871	3.99326	4.56191	3.83231	4.31725	2.22734	2.58334	2.91322	4.60084	4.5291	3.57975	2.44359	3.31296	2.41136	3.43155	4.26921	4.72975	5.00319	4.16698	4.79583	4.79545	5.60668	6.53287	5.85682	5.74614
1.24644	1.97228	2.82767	1.25978	3.03931	1.0134	2.18796	2.62106	3.00066	1.18249	2.28261	1.43862	1.66277	2.18327	4.56234	3.61852	4.28719	4.49795	4.08168	5.77262	5.35623	4.57144	5.2671	5.09774	4.17796	5.09773	4.31229	4.88093	4.15134	4.63628	3.03876	3.6033	3.53802	5.11663	4.96268	4.38858	3.34225	3.88743	2.67203	3.75057	4.87164	5.03752	5.62799	3.80852	4.83857	5.15101	5.21539	6.21591	5.48113	5.67297
2.39884	1.2085	1.30199	2.35952	0.969299	3.28535	1.21204	1.90628	0.995442	2.53856	1.38061	2.91431	2.14428	1.59389	5.06978	4.20171	5.40148	5.27785	5.08117	5.74669	5.23003	4.90968	4.92172	4.92154	3.83258	4.96235	4.37403	4.56825	4.37317	4.79242	2.32067	2.39197	2.67405	4.40047	4.46854	3.37938	2.56213	3.1319	3.12366	3.5583	4.0808	4.84829	4.76403	3.82973	4.52641	4.60408	5.79858	6.23711	5.89862	5.55476
1.25353	1.4056	2.16735	0.86404	2.33314	1.47989	1.25563	2.04512	2.10598	0.626954	1.79764	0.991989	0.897954	1.36326	3.54355	2.59973	3.3822	3.40089	3.13769	4.7789	4.51332	3.69249	4.52917	4.39213	3.54309	4.36831	3.67742	4.24607	3.51647	4.00141	2.81154	3.17909	2.51961	4.44837	4.24433	3.38431	2.15882	3.11776	2.06819	2.91554	3.98445	4.43368	4.60958	2.9087	4.15963	4.38467	4.1966	5.16923	4.44674	4.57592
1.37096	2.08138	2.9012	1.18505	3.14841	1.35521	2.15372	2.18465	2.87469	0.88367	2.13699	1.05128	1.30276	1.87875	3.72093	2.77712	3.82823	3.85326	3.40187	5.03917	4.80263	3.9818	4.80565	4.63629	3.71651	4.63629	3.85084	4.41949	3.68989	4.17483	3.16329	3.40357	3.09602	4.65518	4.50123	4.00817	2.91241	3.49435	2.28944	3.28913	4.41019	4.65493	5.186	3.26228	4.33701	4.69482	4.37399	5.5233	4.75292	4.84967
1.64153	1.42443	1.34033	1.93329	2.21338	2.82068	1.9124	1.29541	1.34921	2.04153	0.93567	2.22813	1.50379	1.08747	4.45891	3.61072	4.7587	4.66474	4.47029	5.06742	4.34216	4.23777	4.12296	4.33692	3.28117	4.23745	3.86221	4.08018	3.70126	4.18621	2.43302	2.1332	2.05825	3.80594	3.55837	2.98192	1.95932	2.27987	2.70847	3.26105	3.5478	4.24548	4.14822	3.21885	3.94923	4.34531	5.20759	5.62624	5.25453	5.22395
1.56189	1.28182	1.62841	1.37186	2.22912	2.50895	1.39468	1.6376	1.19212	1.36948	1.14891	1.53629	0.854733	0.833922	4.48744	3.54362	4.22013	4.43089	4.01462	5.16266	4.4374	4.4159	4.22256	4.43652	3.37641	4.33705	3.97693	4.17542	3.87939	4.36433	2.7211	2.74252	1.95626	3.90118	3.65361	3.03923	1.87417	2.37947	2.76932	3.14215	3.64304	4.16033	4.04623	3.56105	3.92684	4.30243	5.14049	5.96844	5.38909	5.41412
1.52514	1.92978	2.58376	1.21483	2.99681	1.69908	2.0509	1.84329	2.45433	0.878479	1.94367	0.770636	0.8824	1.47319	3.21896	2.27514	2.90149	3.11225	2.69598	4.48075	4.24912	3.42829	4.30585	4.17701	3.21671	4.177	3.39156	3.96021	3.23061	3.71555	3.31747	3.06221	2.16929	4.18417	4.04195	3.34002	2.11453	2.9443	1.80945	2.74197	3.94016	4.17494	4.25926	2.59712	3.45287	4.07309	3.87201	4.88058	4.09544	4.28728
1.68483	1.67443	1.94821	1.40467	2.74146	2.29124	1.89678	1.84541	2.07293	1.302	1.50052	1.27367	0.807576	1.08011	4.14462	3.2008	3.86257	4.07333	3.42977	4.35409	4.08134	3.61416	3.6954	3.69522	2.60626	3.73604	3.23403	3.6647	3.1389	3.53503	3.0409	3.06433	1.75722	3.56716	3.33317	2.66352	1.43804	1.98322	1.87629	2.3009	3.26366	3.7242	3.84719	3.15322	3.03381	3.8663	4.79767	5.13	4.49606	4.52109
1.92791	1.80053	1.66869	2.19407	2.79835	3.10706	2.44502	1.83782	1.92824	2.21588	1.33535	2.06222	1.5822	1.08355	4.83202	3.88821	4.51455	4.60094	4.30904	4.42254	3.69727	3.93708	3.47573	3.68969	2.63628	3.59022	3.2368	3.4353	3.40057	3.82489	2.55215	2.49572	1.06893	3.16106	2.91349	1.84689	1.28419	1.63264	2.15543	2.61976	2.75666	3.57035	3.15891	3.76126	3.80877	3.71245	5.48508	4.72835	4.99355	4.44569
4.23919	4.40423	4.02097	3.99368	5.32293	4.4076	4.49246	3.43656	5.17434	3.19893	4.40691	3.05088	3.81013	4.43349	1.28537	1.12124	1.49424	1.35974	1.37016	2.52925	3.34767	3.39841	3.53435	3.60814	3.57625	4.02343	3.6054	4.38498	3.86953	3.96932	4.24764	3.59979	5.04175	3.12304	3.68523	4.02719	4.84373	4.26291	4.13082	3.64394	4.60051	5.04845	4.03878	1.63161	2.0653	3.10758	1.67025	2.71748	2.11508	2.53476
4.01099	4.11843	3.75659	3.70068	4.46696	4.18492	4.26585	2.89281	4.36589	3.0088	3.76962	2.73059	3.06259	3.9567	1.56745	1.16959	1.92453	1.64075	1.53979	2.7976	3.40318	3.27885	3.70398	3.5114	3.49036	4.00597	3.12066	4.29909	3.2387	3.88663	4.22211	3.25698	4.65513	3.1369	3.69908	4.04104	4.40406	4.23	3.24117	3.55806	4.74597	5.33038	4.31979	1.51093	2.07916	2.9869	2.45208	3.40908	2.6866	2.81577
4.86519	5.03024	4.64697	4.73002	5.94894	5.19111	5.32098	4.06256	5.80034	4.14036	5.03292	3.83027	4.43614	5.09465	1.95157	1.74725	1.40083	1.4887	1.52732	2.16701	3.24578	3.13911	3.69152	3.7653	3.59618	4.00983	3.76256	4.12491	3.87256	4.02562	4.87365	4.2258	5.06168	3.08675	3.64893	3.99089	4.82548	4.22661	4.41725	3.66388	4.37653	5.2853	3.79536	2.39506	2.02901	3.15785	2.05707	2.73312	1.80807	2.29135
4.04757	4.37192	4.25567	3.73726	5.29946	4.22151	4.22195	3.67125	4.97676	3.04133	4.4661	2.73124	3.40483	3.99562	1.71556	1.35594	1.3612	1.52131	1.29417	2.56064	3.50925	2.68995	3.4548	3.26773	3.26182	3.49334	2.73407	3.66126	2.77353	2.92659	4.48234	3.80039	4.69172	2.98047	3.53338	3.83417	4.5293	4.00145	3.69783	3.3153	4.13653	4.86272	4.20035	1.79858	1.92273	2.9162	2.16278	3.17112	2.09014	2.69634
4.63825	4.80329	4.34872	4.50308	5.65068	4.96417	4.89951	3.68411	5.11324	3.95634	4.65447	3.74495	3.5413	4.43542	1.69599	1.5203	1.79927	1.14014	1.47193	1.60809	2.18744	2.27449	3.32217	3.10445	3.20702	3.18838	2.8237	3.33093	2.92589	2.92566	4.64671	3.55509	4.67252	2.36318	3.10898	3.45094	4.28553	3.68666	3.71063	3.27472	3.41915	3.86709	3.15392	1.76067	1.48906	2.31258	2.17389	2.19118	1.72197	1.64991
4.44795	4.613	4.22973	4.29576	5.5317	4.75295	4.71387	3.41305	5.15083	3.54158	4.3834	3.23978	3.96333	4.55412	1.59302	1.33001	1.49128	1.14062	1.26817	1.58999	2.66876	2.66031	3.20183	3.13899	3.16623	3.40068	2.87029	3.63051	3.1516	3.05336	4.45641	3.80414	4.63173	2.35707	3.06648	3.55331	4.3879	3.78903	3.92216	3.23393	3.73382	4.65801	3.62676	1.80234	1.59143	2.72027	2.11078	2.81662	1.82295	2.12275
5.43593	5.30423	4.76549	5.22721	6.06745	5.94036	5.877	4.52142	5.70358	4.91467	4.97049	4.61288	4.51879	4.60592	2.76671	2.60155	2.74033	1.72296	2.22929	0.815316	1.41036	2.00469	2.22624	1.97407	2.58546	2.28703	2.2465	2.83358	2.29484	2.20381	5.6528	4.45823	4.29064	1.77773	2.4443	3.14331	4.08554	3.31919	3.80091	3.00152	2.83273	3.80361	2.78145	3.02481	1.96923	3.09807	3.12291	3.45532	2.76881	2.50969
3.96693	4.06178	3.93404	3.95228	4.96587	4.73192	4.48569	3.95954	5.18027	3.52732	4.19253	3.21875	3.75766	4.10788	3.22476	2.5707	2.88661	2.41008	2.40133	2.3479	1.96796	0.983259	2.33745	1.96498	1.91445	1.9897	1.75764	2.16127	1.56457	1.77404	4.62925	4.34443	4.02767	2.19663	2.33412	3.25983	3.19467	3.09072	2.26457	1.85387	2.54167	3.32597	3.63518	2.39153	2.08702	2.65571	3.81003	3.27668	2.922	3.00087
4.80313	4.31062	3.77188	4.71924	5.07384	5.54907	5.05624	4.40664	4.70997	4.57	3.97688	4.41344	4.15916	3.61231	3.63199	3.17685	3.53026	2.85533	2.73627	1.6073	1.65149	1.56235	1.25637	1.30022	1.44413	1.36171	1.46001	1.78572	1.72465	1.77278	4.77281	4.13374	3.23048	1.39666	1.39771	2.36347	3.03323	2.39302	3.12175	1.80822	2.07993	2.9959	2.97307	3.40155	2.16524	3.11909	4.14975	4.26143	3.60641	3.54075
4.70714	4.50704	3.96829	4.39896	5.27026	4.8832	4.81985	4.48673	4.90639	4.0626	4.1733	3.95476	3.46164	3.80873	3.24744	2.75164	3.3367	2.2037	2.70165	1.33179	1.18377	1.47074	1.84194	1.4902	1.85333	1.5477	1.60026	1.77642	1.66836	1.56864	4.96923	4.50402	3.49344	1.75027	2.04507	2.86952	3.29596	2.81964	3.09868	2.10242	1.77846	2.74645	2.68902	3.15074	2.18598	3.31483	3.60365	3.73816	3.24955	2.77972
4.25613	4.21152	3.86583	4.24148	5.1156	5.12824	4.63542	4.15281	5.18069	3.96281	4.34226	3.66673	4.0033	4.22503	3.35034	2.74251	3.19916	2.3066	2.37923	1.93089	1.52987	0.771104	1.64282	1.32633	1.50306	1.22152	1.30658	1.31341	1.14976	1.26895	4.60945	4.30092	3.7619	1.80857	1.8276	2.84845	3.20794	2.70798	2.62111	1.60952	1.78869	2.52491	2.86762	2.74703	2.00521	3.13406	3.70655	3.19411	2.90293	2.73472
4.91554	4.72268	4.07194	4.76464	5.37391	5.66147	5.16865	4.551	5.21577	4.68241	4.48268	4.51073	4.28303	4.11811	4.19493	3.83697	4.00222	3.28903	3.14971	2.00052	1.65782	1.42894	1.34286	1.18389	1.589	1.18809	1.33163	1.57329	1.42947	1.42672	4.81556	4.50703	3.66592	1.76506	1.68698	2.74619	3.41405	2.75895	3.12916	1.81563	1.9848	2.68858	3.32505	3.92599	2.76656	3.48748	4.68899	4.25226	4.08189	3.68706
3.93288	3.76209	3.25247	3.84899	4.55444	4.67882	4.186	3.70338	4.19057	3.69975	3.45748	3.54319	3.31629	3.09291	3.79868	3.50525	3.72438	3.1688	2.79275	2.29118	1.85335	1.41205	1.36443	1.26151	1.0429	1.24762	1.06594	1.49452	1.31022	1.27899	4.17927	3.87073	2.77763	1.54668	1.40354	1.95604	2.58014	1.7231	2.18306	1.17934	1.96887	2.82291	3.45211	3.41452	2.11847	3.24731	4.1934	4.12621	3.58071	3.60574
4.76651	4.58521	3.93447	4.62717	5.23644	5.51245	5.01962	4.41352	5.1224	4.53338	4.38931	4.37682	4.14556	4.02474	4.33131	3.8311	4.16374	3.29458	3.31243	2.18166	1.67188	1.39931	1.44938	1.21332	1.5558	1.04212	1.21322	1.26161	1.29299	1.22156	4.67809	4.36956	3.65214	1.86627	1.76873	2.90118	3.27658	2.76072	2.99169	1.67816	1.67893	2.06019	3.23814	3.83562	2.85312	3.5887	4.69453	4.0277	3.99152	3.66428
4.08481	3.91401	3.50345	4.00091	4.80541	4.83074	4.33792	3.85531	4.53969	3.85167	3.80661	3.69511	3.45115	3.44204	3.90661	3.07021	3.67502	2.86287	2.70412	2.04638	1.66875	1.30773	1.38166	1.1828	1.19117	1.10951	0.937361	1.35255	1.10085	1.02345	4.24706	3.93853	3.12675	1.76361	1.63401	2.46232	2.84555	2.11529	2.37387	1.24713	1.90406	2.68094	3.33597	3.44104	2.37144	3.48604	4.26282	4.08419	3.83369	3.69798
4.6135	4.44271	3.89763	4.52961	5.14009	5.35944	4.86662	4.37669	4.85781	4.38037	4.12472	4.22381	4.10872	3.76015	4.61793	4.07264	4.43809	3.63673	3.70936	2.89228	2.0078	1.66725	1.98214	1.67851	1.69346	1.31874	1.53046	0.976577	1.56488	1.51017	4.64125	4.208	3.44487	2.16936	2.08169	2.79363	3.14013	2.46309	2.95485	1.64132	1.48244	1.56128	3.04165	4.07716	2.78474	3.89179	4.9563	3.79247	4.23306	3.53523
3.64576	3.47497	3.31003	3.56186	4.37905	4.39169	3.89887	3.41626	4.59345	3.41262	3.60571	3.25606	3.26675	3.52107	3.87981	2.93599	3.22336	3.04742	2.7407	2.33453	1.90806	1.40273	1.8453	1.52733	1.42627	1.43994	1.03417	1.61261	0.737333	1.05902	4.04243	3.74511	3.44085	2.38091	2.28897	2.77165	2.60785	2.29057	1.77979	1.05371	2.33171	2.84974	3.57528	3.15498	2.72317	3.38218	4.44737	4.03084	4.09327	3.92014
4.1326	3.96181	3.56329	4.04871	4.86526	4.87854	4.38571	3.9031	4.87815	3.89947	4.09255	3.74291	3.75359	3.96	3.96672	3.28045	3.61609	2.92297	2.85611	2.09771	1.62423	1.1535	1.72879	1.33922	1.58054	1.18777	1.08776	1.22957	0.651035	0.958389	4.30691	3.99838	3.8225	2.24417	2.17389	2.92592	2.9054	2.54384	2.44506	1.30698	1.98546	2.44464	3.29146	3.32184	2.64863	3.60906	4.32292	3.78547	3.91901	3.51031
4.21022	4.03943	3.55759	4.12632	4.85956	4.95615	4.46333	3.98072	4.87244	3.97709	4.17017	3.82052	3.76868	3.9543	3.88939	3.14189	3.84355	2.84564	2.87265	2.05802	1.65306	1.37512	1.72499	1.30884	1.52394	1.19355	0.983196	1.26627	0.925962	0.873488	4.30121	3.99268	3.78381	2.25242	2.27655	2.86932	2.8997	2.53814	2.51703	1.30128	2.01724	2.51728	3.32029	3.40712	2.73989	3.78118	4.24559	4.00158	3.89149	3.65433
2.20955	1.60503	1.25541	2.47042	1.96381	3.35082	2.15204	1.96298	2.40374	2.72345	1.96266	3.18422	2.61016	2.28843	4.40541	4.00755	4.76249	4.47871	4.37774	5.34788	4.51585	4.46286	4.26082	4.47478	3.53842	4.37531	4.05968	4.22513	3.92636	4.3168	1.38415	1.83225	2.26846	4.00167	3.76768	2.78278	1.97689	2.41773	2.45666	3.08267	3.80252	4.26305	4.35844	3.83406	4.32125	3.42469	5.29004	5.38419	5.28309	4.95419
2.56941	2.4615	1.97371	2.82035	3.04206	3.66712	3.16933	1.18556	2.73361	2.60143	1.89744	2.27691	2.40225	2.29925	3.20073	2.52167	3.72144	3.28034	3.13308	4.39046	4.84892	4.28889	4.76423	4.69878	3.779	4.69877	3.91333	4.48198	3.75238	4.23732	2.93536	1.77355	3.02849	3.98885	4.55103	3.80645	3.2293	3.57063	2.33656	3.35162	4.26483	4.70205	4.78068	2.11602	2.93111	3.1838	4.08536	4.38659	4.15008	4.05622
4.97394	4.34973	3.81099	4.64172	5.11295	5.71988	5.15754	3.93592	4.74908	4.67072	4.01599	4.51748	4.18194	3.65142	2.94971	2.78744	2.94871	1.90597	2.04043	1.21599	1.77063	2.00658	1.7444	1.87007	1.73021	2.05876	1.96969	2.37584	2.31877	2.44225	4.81192	3.92273	3.33614	1.3251	1.60906	2.41174	3.13865	2.36469	3.35639	2.11822	2.67904	3.70424	2.76596	2.77994	1.47255	2.6014	3.30592	3.56874	2.66802	2.76757
4.11116	3.446	2.90116	4.08232	4.20313	5.02028	4.22286	3.69541	3.84535	4.03931	3.11226	3.88465	3.29454	2.74769	3.72371	3.43027	3.6494	3.15179	3.09033	2.52491	2.25404	2.32429	1.77046	1.95875	1.48976	2.01	1.9371	2.19309	2.43545	2.53919	3.86511	3.00171	2.09845	1.46685	1.34213	1.29816	1.9012	1.45252	2.54531	1.80741	1.87302	2.78799	2.24455	3.33955	2.05656	2.61895	4.11843	3.70891	3.5188	3.30266
4.37222	3.70707	3.16832	4.31514	4.47029	5.14497	4.51488	3.95647	4.10642	4.1659	3.37333	4.00934	3.55561	3.00876	3.74408	3.45065	3.59667	3.04311	2.87874	2.17509	1.95529	1.80827	1.38541	1.49329	1.32079	1.54503	1.58957	1.85114	1.95817	2.02097	4.15201	3.67789	2.66479	1.28905	1.15602	1.58507	2.49599	1.66427	2.66123	1.70005	1.97335	3.1134	2.79577	3.23752	1.92455	3.01148	4.09611	4.02074	3.38679	3.41182
2.36059	2.03566	2.04296	2.311	2.87231	3.45769	2.45154	2.41471	2.80048	2.28172	2.0207	2.1752	1.77519	1.70282	4.92612	4.03375	4.54894	4.24079	4.1035	4.21388	3.46726	3.10504	3.21223	3.28094	2.19198	3.26785	2.72948	3.17888	2.56854	3.04921	2.63127	2.59333	1.34331	2.86767	2.69315	1.60526	0.921686	1.36914	1.14289	1.81508	2.35899	3.10726	3.25134	3.7984	3.06972	2.83384	5.24129	4.90725	4.53197	4.20027
3.51204	3.16611	2.44771	3.72851	3.74967	4.69119	3.86905	3.41551	3.51237	3.69923	2.83237	3.59271	3.01465	2.4678	4.02195	3.72852	3.94765	3.45003	3.431	2.97824	2.56962	2.71728	2.36874	2.50045	1.57611	2.44965	2.2219	2.54074	2.6733	2.64207	3.5404	2.8096	1.63406	1.80411	1.56398	1.11918	1.56085	1.24215	2.17783	1.87418	1.84511	2.98516	2.42285	3.63779	2.42413	2.74075	4.41667	3.81163	3.84265	3.49942
2.96615	2.301	1.76225	2.96802	3.06421	3.88354	3.1088	2.5504	2.70035	2.8943	1.96726	2.86597	2.14953	1.60269	4.2085	3.91507	4.1342	3.63659	3.61755	3.26473	2.53946	2.81551	2.56761	2.56743	1.47847	2.46623	2.07899	2.27749	2.4119	2.66708	2.76318	2.56589	1.2874	2.00325	1.75567	1.20886	1.08992	0.992006	1.61615	1.46195	1.7451	2.88515	2.76853	3.82434	2.71797	3.06895	4.60323	4.23326	4.0292	3.68316
2.37957	2.20878	2.08103	2.29568	3.11286	3.12551	2.63268	2.15007	3.32727	2.14644	2.33952	1.98988	2.00056	2.25488	4.08945	3.2364	3.67703	3.51753	3.34614	3.32461	2.65547	1.98709	2.56634	2.39698	1.4772	2.39698	1.61153	2.18018	1.45058	1.93552	2.77625	2.49143	2.17466	2.41587	2.26192	1.89066	1.34167	1.55485	0.762024	1.04982	2.17088	2.59431	3.60877	2.68045	2.44395	2.54173	4.48417	4.15114	3.90619	3.93122
3.55207	3.38128	3.08482	3.46818	4.28536	4.29801	3.80518	3.32257	4.16563	3.31894	3.43254	3.16238	2.94365	3.06797	3.88096	3.58753	3.80666	3.30904	2.9642	2.65211	2.09168	1.51602	1.6325	1.4876	1.0878	1.4185	1.02408	1.47186	1.08581	1.20179	3.85282	3.54429	2.75268	1.90305	1.78507	2.2511	2.33323	1.71584	1.79152	0.852894	2.12997	2.80025	3.68918	3.42918	2.27035	3.39919	4.27568	4.1579	3.70166	3.75762
4.16199	3.93133	3.00513	4.37394	4.3071	5.20377	4.63014	4.0719	4.16232	4.2247	3.56944	4.06814	3.77987	3.23302	4.54502	4.05134	4.47072	3.5034	3.84438	2.63149	1.78243	1.94088	2.37862	2.03077	1.9357	1.65061	2.04351	1.40735	2.10418	2.08799	4.09783	3.88933	2.71052	2.09094	2.05716	2.01158	2.17916	1.99233	2.84029	2.071	1.16378	1.66103	2.31123	4.12358	2.8106	3.33072	4.90335	3.63645	4.20477	3.40927
4.61998	4.29506	4.14728	4.57039	5.13171	5.47297	4.71093	4.52275	4.83169	4.51912	4.2388	4.36256	4.03459	3.96222	5.38847	4.99347	5.47773	4.34473	4.96009	3.77363	2.92458	3.02837	3.33807	3.03962	3.05457	2.45268	2.89158	1.8852	2.88455	2.87128	4.5555	4.29745	3.16884	3.23309	3.19931	2.86628	2.55804	3.12632	2.61539	3.00244	1.5719	1.19585	2.9274	4.96983	3.95275	4.08471	5.56895	4.13702	4.6648	4.02046
4.65335	4.52597	3.99259	4.91952	5.29456	5.8325	5.17046	4.41698	4.65368	4.94132	4.06079	4.78766	4.30764	3.80899	3.42795	3.38963	3.6686	2.87529	3.31142	2.79496	2.38165	3.21519	3.3877	3.48969	3.19576	3.28415	3.61174	3.04088	3.67985	3.58012	4.73426	4.27628	2.957	2.35643	2.76558	2.16731	3.04783	2.52503	3.8465	3.51341	2.3402	3.29457	1.7371	3.59062	2.27764	2.3981	3.32422	2.00291	2.69302	1.77573
3.57923	3.47132	2.98353	3.83017	3.86572	4.4135	3.993	1.99766	3.73544	3.5929	2.90725	3.07388	3.41207	3.30907	2.44285	1.96263	3.1624	2.58593	2.74947	3.96393	4.57387	4.36101	4.76783	4.9037	4.21245	5.15413	4.51296	5.02118	4.61131	4.81071	3.8175	2.3995	4.03831	3.96561	4.48401	4.50847	4.21503	4.39429	3.34638	4.21054	5.07693	5.48008	4.636	1.78634	2.93471	3.26231	3.32748	3.89466	3.63178	3.56428
3.85438	3.74052	3.2615	3.67448	4.18608	4.15873	4.23168	2.13007	3.86785	3.28533	3.10042	2.772	2.94845	3.52373	2.00404	1.59102	2.41524	1.99479	2.00031	3.2454	3.89369	3.46939	3.87621	4.1467	3.32083	4.26251	3.64444	4.12956	3.94706	4.19482	3.97689	2.75932	4.26682	3.07399	3.59239	3.89318	3.89801	4.06047	3.17633	3.38853	4.52076	4.63803	4.17667	1.48732	2.04309	2.39696	2.77487	3.00303	2.82724	2.67266
4.42985	4.1749	3.14618	3.50355	4.44815	4.67734	4.40198	2.79775	4.46103	3.53254	3.7681	3.37931	3.04377	3.78527	2.02593	1.73249	1.95162	1.45401	1.43497	2.087	2.67702	2.15303	2.68674	2.8871	2.00448	3.00512	2.32809	2.81321	2.71522	2.87847	4.20255	2.78456	3.46998	1.75764	2.27604	2.57683	3.27196	2.74411	2.82554	2.07218	3.5708	4.07769	3.50365	1.64177	1.12448	1.65886	2.42065	2.68609	1.84663	1.99964
4.47035	4.17156	3.63281	4.73652	4.93478	5.6495	4.97937	4.38026	4.47068	4.75832	3.83782	4.60467	4.0201	3.47325	4.48493	4.14352	4.67363	3.59558	4.09353	2.72367	1.76282	2.57815	3.18002	2.87086	2.8603	2.81645	2.99214	2.61153	3.06025	2.96052	4.63375	4.31865	2.88299	2.57993	2.91723	2.22329	2.88879	2.45606	3.48672	3.18955	1.6919	2.62038	1.7266	4.38763	3.27672	3.40616	4.49511	3.12867	3.89882	2.75753
4.67492	5.91063	5.9011	5.49136	6.69055	4.91993	6.28478	5.11296	6.48246	5.3703	5.82483	5.22226	5.69038	6.04291	2.08612	3.00149	3.35099	2.93769	3.32573	4.31569	4.92562	5.0591	5.48993	5.46262	5.15283	5.89343	5.47643	5.96156	5.66666	5.71027	4.88646	5.20026	6.61833	4.90394	5.42439	5.72518	6.42031	5.89246	5.94228	5.22053	6.11656	6.46697	4.96215	3.48981	3.84619	4.58135	1.72056	3.89758	3.25202	3.45814
4.92778	5.09283	4.70956	4.79261	5.97642	5.2537	5.53211	4.06669	5.80447	4.23858	5.03704	4.03449	4.49873	5.2436	1.26972	1.80984	2.19715	1.74604	2.13408	3.12404	3.73397	3.86746	4.29828	4.27097	3.96118	4.70178	4.28478	4.76991	4.47501	4.51862	4.93624	4.28839	5.42668	3.71229	4.23274	4.53353	5.22866	4.70081	4.75063	4.02888	4.95058	5.27532	4.10726	2.29816	2.65455	3.44087	1.31046	2.70593	2.33691	2.60325
5.78116	5.9462	5.11487	5.47223	6.41683	6.10708	6.37067	4.45475	6.14091	5.09925	5.42511	4.88786	5.01246	5.29623	2.85146	2.66321	3.12839	2.43215	2.93057	3.47801	3.81463	3.28401	4.41393	4.27627	3.97317	4.12282	4.14885	3.78475	3.94409	4.06143	5.78962	4.75325	4.44424	3.63855	4.20073	3.65455	4.53507	4.01227	4.09658	4.04086	3.81691	4.14165	3.22434	2.75792	2.58081	2.71511	2.74773	1.26329	1.98341	1.7854
5.01772	5.18277	4.50717	4.86453	5.80913	5.34364	5.70669	3.99375	5.73154	4.33582	4.96411	4.12443	4.40476	5.14625	1.64841	1.89978	1.94979	1.40795	1.88993	2.67362	3.25298	3.2526	3.68808	3.93288	3.36547	3.966	3.68907	3.75334	3.89425	3.9912	5.02618	4.07211	4.73655	2.9127	3.47488	3.81685	4.63295	4.05256	4.18653	3.43317	3.7855	4.11024	2.94219	2.07031	1.85496	2.28776	1.54468	1.54086	1.40857	1.43818
4.36899	4.39489	4.26714	4.35434	5.29897	5.29276	4.81879	4.33618	5.51337	4.07567	4.52563	3.77959	4.15972	4.44099	3.35827	2.96327	3.44752	2.31452	2.92989	2.58366	1.7992	1.24662	2.72111	2.29117	2.18702	2.08544	2.11147	1.74736	1.9067	2.02404	4.96236	4.50508	3.75274	2.27752	2.65887	3.05468	3.52778	3.21133	2.71279	2.14658	1.77952	2.10426	2.87477	2.97544	2.20629	2.39444	3.55065	2.10682	2.6346	2.19312
3.32411	3.36046	3.23271	3.13549	4.26455	3.94426	3.78437	3.22769	4.47895	2.84525	3.4912	2.43109	2.97543	3.40656	3.67653	2.73272	3.04499	2.91582	2.64111	2.8255	2.59086	1.52017	2.86196	2.49993	1.83523	2.6632	1.94394	2.74261	1.76295	2.12173	3.77704	3.64311	3.13442	2.31506	2.38017	2.35335	2.3553	2.50504	1.34432	1.67104	2.96627	3.70981	4.07146	2.40666	2.12733	2.31447	4.28124	3.67609	3.50686	3.54176
4.92527	4.75447	4.41653	4.84137	5.65856	5.6712	5.17838	4.69577	5.57372	4.69213	4.88522	4.53557	4.54626	4.64442	4.27638	4.1007	4.37966	3.46334	3.88414	2.90367	1.83426	1.91629	2.81969	2.3959	2.44904	1.93431	2.00709	1.42929	1.86469	1.82084	5.05688	4.52556	3.77322	3.21239	3.12715	3.2949	3.59056	3.40373	3.30772	2.23609	1.80001	1.63801	3.35922	3.43904	3.33994	3.55234	4.37105	3.34291	3.96053	2.78777
6.18402	6.47957	6.06314	6.79489	6.95368	6.42903	7.39505	6.81728	7.378	6.41514	6.83861	5.97262	6.68219	7.07	4.92977	5.80324	6.23523	5.78412	6.12797	6.88848	6.64567	6.33433	7.62074	7.37663	7.31159	7.21779	7.28322	6.91784	7.09533	7.21272	4.97045	6.2991	6.00495	6.90483	6.8768	6.11757	6.18551	6.36368	5.73117	7.04469	6.20739	5.82125	5.77804	6.14458	6.48588	5.8205	5.19337	5.3662	6.14452	5.21773
4.50572	5.24031	5.10456	5.32217	5.93714	4.75074	5.72722	5.62507	5.9249	5.29377	5.66789	5.41952	5.88652	5.79804	3.25148	4.12494	4.55694	4.10583	4.44968	5.48383	5.65289	6.22725	6.61387	6.46675	6.32097	6.55538	6.07602	6.31212	6.19406	6.84199	4.3528	5.56238	6.06801	5.62766	6.03682	5.43855	5.4517	5.79627	5.52256	6.38867	5.61143	6.10203	4.98196	4.46629	4.91262	5.16344	3.55772	3.6879	4.46622	4.02552
5.55217	6.3156	6.38158	5.45648	7.17792	5.1904	6.37252	5.5585	6.82071	5.07673	6.20984	4.56934	5.24877	5.963	5.40705	5.87689	6.36963	5.60347	6.08264	6.36058	5.8599	5.61677	6.99677	6.69278	5.92819	6.4676	6.10121	5.80061	5.89153	6.38465	6.06521	6.17356	5.46604	6.22127	6.28049	5.57867	5.2325	5.75426	4.06961	5.38314	5.36095	4.47221	4.85655	5.78686	5.80231	5.56709	5.3329	4.83509	5.68779	4.87212
4.29592	4.95856	4.82281	5.21995	5.65539	4.64852	5.44547	5.09456	5.64315	5.19154	5.54429	5.3173	5.60477	5.51629	3.53282	4.378	5.02617	4.57657	4.94576	5.95457	6.5645	6.84183	7.10996	7.1015	7.02542	7.53231	6.92974	7.72839	6.9988	7.22608	4.07105	4.90077	5.78626	6.5439	7.10608	6.39544	5.16995	5.96748	5.24081	6.55433	6.99558	7.34506	5.96565	4.87634	5.48616	6.35231	3.54768	4.96738	5.07914	5.04736
4.28503	4.60916	4.25954	5.20285	4.93739	4.71832	5.15617	4.96711	5.38097	5.26135	4.96679	5.3871	5.34259	5.25411	4.67937	4.62454	5.63981	5.4309	5.28314	6.60065	7.20159	7.05414	7.26494	7.38596	6.54254	7.37943	6.89757	7.22926	6.73662	7.22156	3.80887	4.02905	5.27259	6.84241	6.77181	5.78691	4.90777	5.42185	4.97863	6.0868	6.7334	6.2439	6.42886	5.04573	5.95372	6.24116	4.90919	5.36929	6.15438	5.44927
3.45104	4.43227	4.29652	4.26749	5.1291	3.69605	4.91918	4.81703	5.11686	4.23908	4.61321	4.36484	4.86205	4.81903	4.62993	4.8482	5.97829	5.56498	5.7498	6.94298	7.20857	7.00901	7.28428	7.41891	6.49913	7.39877	6.63346	7.2021	6.47251	6.95745	3.54476	4.62269	5.25997	6.95148	6.72917	5.86915	4.64366	5.44119	4.71452	6.02804	6.46929	6.92983	6.43584	5.34654	6.40553	6.58999	4.34785	5.46822	5.87931	5.5482
4.64063	4.41635	3.8776	4.55673	5.17956	5.38657	4.85095	3.85176	4.8157	4.4075	4.08261	4.25094	4.09872	3.71804	3.08088	2.78745	3.00658	2.50896	2.48992	3.14195	3.53669	3.15295	3.4044	3.5927	2.87381	3.64394	3.38304	3.82703	3.51053	3.81898	4.35767	2.93967	3.40275	2.40833	2.97607	2.32427	2.96631	2.83872	2.85238	2.82494	3.50696	4.09024	3.55476	2.31349	1.61888	1.28366	3.44783	2.91586	2.59357	2.15118
4.07949	3.70962	3.17087	4.0299	4.47283	5.1766	4.17044	3.95902	4.10897	4.00062	3.37588	3.8941	3.4941	3.01131	4.00255	3.70912	3.92825	3.43064	3.4116	3.40241	3.13773	3.20798	2.65415	2.84244	2.37345	2.89369	2.82079	3.07678	3.31913	3.42287	4.07431	3.14371	2.36009	2.14982	2.16186	1.51287	2.07685	1.86847	2.5712	2.6911	2.44007	2.96191	2.42644	3.44181	2.49846	1.97456	4.39728	3.62661	3.7219	2.94556
3.29778	3.1704	2.9788	3.55274	4.11405	4.43995	3.69328	3.20769	3.29811	3.52346	2.70522	3.25877	2.95207	2.45342	5.17299	4.87956	5.09432	4.59327	4.45598	4.0048	3.68853	3.80419	3.25036	3.43865	2.69502	3.4899	3.29554	3.49403	3.62845	3.80022	3.43834	3.16627	1.38838	2.67604	2.57999	1.501	1.56893	1.7471	2.11663	2.6785	2.71276	3.27167	2.43506	4.47208	3.4222	3.14501	5.3031	3.98179	4.6719	3.75461
3.48676	2.88224	2.53262	3.74763	3.24102	4.57837	3.42925	3.24019	3.68095	4.00066	3.23987	4.46143	3.88737	3.56564	4.33427	3.9364	4.69135	4.40757	4.3066	5.56442	5.02252	5.684	5.13017	5.31846	4.57483	5.36971	5.17535	4.907	5.20357	5.59401	2.66136	2.48056	3.26819	4.55585	4.4598	3.38081	3.2541	3.62691	3.73387	4.35988	4.25963	4.01742	4.10358	3.92941	4.84597	4.37002	5.1264	5.01542	5.45342	4.78824
6.03651	6.20156	5.81829	5.90134	7.12026	6.36243	6.72548	5.22466	6.96244	5.35461	6.19502	5.14322	5.60746	6.34682	2.67113	2.91857	3.12258	2.81466	3.13267	4.07381	4.65316	4.65931	5.09479	5.33959	4.77218	5.37272	5.09578	5.16005	5.30096	5.39138	5.85493	5.39712	5.49483	4.31941	4.8816	4.70514	5.58566	5.06285	5.56109	4.83988	4.87802	5.04756	4.17509	3.47702	3.26167	3.69447	2.37765	2.03696	2.81528	2.67107
5.94806	5.34354	4.99392	6.20893	5.70232	6.48899	5.89055	5.70149	6.14225	6.46196	5.70117	6.04495	5.96724	5.4686	4.94624	5.06287	5.45179	4.68563	5.16481	5.44274	5.17999	5.88298	6.01934	6.14924	5.71019	5.76908	6.16198	5.52582	6.19251	6.14866	5.12266	4.94186	4.40355	5.30343	5.2754	4.51617	4.58411	4.76228	4.88	5.69368	4.60599	4.36377	4.17664	4.86903	4.88448	4.2191	4.87208	3.91726	4.76996	3.95429
5.80656	5.68979	5.55652	5.58708	6.46468	5.5383	6.01985	5.45527	5.87583	5.22507	5.28295	4.6146	5.13894	5.03115	5.71556	5.69562	6.03028	5.25601	5.7433	5.55768	4.76419	4.40153	5.52448	5.40426	5.23746	4.96766	5.37824	4.37354	5.17348	5.27403	5.71913	5.62391	3.9661	4.87659	4.78054	4.07872	4.14666	4.32483	3.37888	4.6924	3.86101	3.47208	3.78409	5.42322	5.04036	4.44819	5.42209	4.03589	5.13974	4.08099
5.08875	4.78981	4.76274	5.06514	5.62646	6.21183	5.20568	4.99866	5.08908	5.03586	4.49619	4.92934	4.52934	4.24439	4.64834	4.56427	4.9717	4.09597	4.77464	4.25818	3.72021	4.08863	4.22499	4.41328	3.94428	4.24015	4.39162	3.99689	4.69372	4.67753	4.88869	4.61662	3.17935	3.5771	3.48105	3.02651	3.3599	3.47734	3.89703	4.26193	3.299	3.21318	2.62776	4.62466	3.74086	3.14869	4.64878	2.73639	3.88446	2.92094
4.49543	4.36806	4.13559	4.7616	5.31999	5.67459	5.01255	4.40535	4.49577	4.78341	3.90288	4.62975	4.14972	3.65108	4.55176	4.51344	4.79241	3.9991	4.43523	3.65302	2.71728	3.73001	3.92745	3.81144	3.56608	3.43974	3.83264	3.19648	3.89331	3.87712	4.41809	4.14602	2.66023	3.48024	3.40103	2.43545	3.1151	3.03557	3.6628	3.83529	2.21022	2.99819	1.79834	4.71443	3.40146	3.52191	4.44803	3.12672	3.81684	2.89954
5.2763	5.10551	4.97776	5.1924	6.00959	6.02223	5.52941	5.0468	6.22399	5.04317	5.23625	4.77895	4.89729	5.15161	5.05526	4.70615	5.1904	4.0574	4.67277	4.32654	3.54208	2.9895	4.46399	4.03405	3.9299	3.82832	3.85435	3.3415	3.64958	3.75013	5.51508	5.38815	4.53846	4.02041	4.40175	4.13548	4.2384	4.43621	3.22757	3.88946	3.07534	2.34379	3.81817	4.71832	3.94917	3.55018	4.95152	3.53426	4.31142	3.90528
4.93559	4.61066	4.60443	4.886	5.44731	5.76512	5.02654	4.79777	5.37548	4.79414	4.5957	4.63758	4.35019	4.27782	5.25273	4.85773	5.34199	4.20899	4.82436	4.30421	3.56346	3.14109	4.27455	3.9224	3.84169	3.57223	3.82287	2.63058	3.80117	3.80258	4.95391	4.68184	3.49021	3.5955	3.49945	3.04682	3.49668	3.74742	2.90753	3.53857	2.14109	1.79696	3.3042	4.86991	4.10075	3.47579	5.34322	3.80896	4.52906	3.83288
4.89431	4.76694	4.57533	5.13202	5.25229	5.31154	5.27256	4.58603	4.89464	4.99831	4.30176	4.38783	4.5486	4.04996	5.35506	5.07738	5.59571	4.71978	5.21773	3.84787	3.1212	3.55677	3.99452	3.64666	3.5516	3.2665	3.6594	3.02324	3.68993	3.64608	3.96153	4.06989	2.98491	3.70684	3.67305	3.09753	3.16547	3.34364	3.18747	3.68689	2.10341	1.86119	2.93915	4.43265	4.20476	3.84079	5.25133	3.93002	4.62014	3.70285
2.19259	2.65031	3.32137	2.08819	3.71734	2.39995	2.86788	2.39535	3.20308	1.63695	2.67792	1.21877	1.63114	2.30093	3.88509	2.94127	3.92522	4.01741	3.395	4.46513	4.08477	3.26395	4.25951	4.02866	3.17037	4.09015	3.3047	3.87335	3.14376	3.6287	3.8527	3.61427	1.92394	4.01983	3.95509	2.88368	1.89158	2.64755	1.41997	2.7335	3.63741	3.78546	4.01391	3.22997	3.90905	3.89895	4.53814	5.17038	4.79445	5.01382
3.82991	4.16086	4.70238	3.54217	5.22789	3.98683	4.21778	4.18816	4.66596	3.18016	4.43822	2.75101	3.09403	3.80826	4.31264	3.36882	4.29174	4.11851	4.07178	4.05633	3.67638	2.69168	4.04588	3.6734	3.28793	3.69813	3.29886	3.86969	3.11186	3.42031	4.82314	4.88066	3.5187	3.7196	3.73477	3.86118	3.30956	3.92998	2.39042	3.14012	4.18897	4.34938	4.82606	3.41143	3.60883	3.445	4.96569	4.3204	4.63043	4.52118
5.209	5.75171	5.63307	5.19435	6.6649	5.87779	6.17033	5.20161	6.57166	4.91568	5.89156	4.6196	4.99973	5.69858	4.81628	4.26973	4.58565	3.77253	4.10036	4.00211	3.19293	2.12543	3.59992	3.30956	3.56439	3.29314	3.36159	3.20537	3.25049	3.40444	6.00671	5.77182	5.21075	3.73553	3.8357	4.51269	4.5612	4.60812	3.57398	3.5529	3.23753	3.45616	4.08181	4.09057	3.66429	3.66868	5.00866	3.40687	4.09261	3.47537
5.15686	5.63164	5.50389	5.14221	6.53573	5.42467	6.00534	5.14947	6.45353	4.86354	5.76238	4.53857	4.88159	5.59582	4.70003	4.30503	4.66394	3.65628	4.22088	3.92542	3.07167	2.46226	3.93675	3.58822	3.52878	3.4272	3.45323	3.08913	3.24847	3.36581	5.95457	5.71968	5.0945	3.61929	4.00063	4.3924	4.50906	4.54651	3.52184	3.48835	3.12129	3.09248	3.96055	4.1971	3.54805	3.54743	4.49819	2.31912	3.56692	3.35411
6.06123	5.90729	5.39085	6.0403	6.41921	5.77422	6.32317	5.54422	6.06157	5.66054	5.46868	5.15316	5.59249	5.21688	5.43444	5.10904	5.5933	4.4603	5.07566	4.27521	3.2058	3.28783	4.10044	3.58458	3.82058	3.30585	3.37863	2.80083	3.23623	3.19238	5.12845	5.23681	4.15183	4.38614	4.44287	4.15692	4.13825	4.37804	3.99467	3.60763	2.81861	1.85209	3.23204	4.81058	4.35206	4.50664	5.36029	3.88408	4.78037	4.15679
3.54244	3.54704	3.37542	3.52861	4.44377	3.303	4.19153	2.27376	3.64559	3.19226	3.08186	2.55711	3.19618	2.83006	4.60245	3.92338	5.12315	4.68205	4.53479	5.69416	5.27899	4.49297	5.10917	4.97213	4.04059	4.94831	4.23505	4.8037	4.00393	4.55905	4.06687	3.10568	2.81544	4.62816	4.53211	3.45311	3.03069	3.37915	2.18201	3.49554	4.41568	4.1176	4.38717	3.51774	4.33283	3.93808	5.48708	5.78552	5.5518	5.35334
4.04281	3.93489	3.44711	4.29374	4.51545	4.61232	4.64273	2.65671	4.207	3.84932	3.37083	3.43114	3.84352	3.77264	3.39436	2.85074	3.80556	3.38511	3.39064	4.41486	4.87406	3.99604	4.94339	4.81795	4.11968	4.98566	4.25401	4.82265	4.09306	4.50982	4.40875	3.03529	3.65446	4.07578	4.45109	3.76708	3.66919	4.01318	2.50631	3.69229	4.33005	4.08784	4.42686	2.206	3.28632	2.40336	4.1652	4.25081	4.17448	3.81862
4.43552	4.30815	4.11654	4.67267	5.2518	4.69563	4.83102	3.90507	4.43585	4.22143	3.84297	3.80325	4.08981	3.59117	4.64272	4.09909	5.05392	4.63347	4.639	4.92412	4.60686	4.22001	4.17587	4.36416	3.83276	4.41541	4.3425	4.5089	4.67945	4.93796	4.23313	3.96105	2.52612	3.67154	3.68357	2.63874	2.70668	2.88485	2.9018	3.81624	3.58907	3.34686	3.54651	3.45436	3.99125	2.86241	5.41355	4.68055	4.86992	4.09819
4.06444	4.7159	4.58014	4.88089	5.41273	4.30946	5.20281	4.30604	5.40049	4.85248	5.22661	4.97824	5.36211	5.27363	3.42762	3.40718	4.33186	4.13884	4.06578	5.36687	6.00973	5.88998	6.22998	6.12253	6.10149	6.6171	5.73179	6.82042	5.84983	6.25525	3.82839	4.51263	5.5436	5.74803	6.31021	5.94685	4.92729	5.72482	4.99814	6.16919	6.11974	6.41905	5.51169	3.82837	4.69029	5.30434	3.46246	4.4097	4.72971	4.48969
4.55586	4.4351	4.08548	5.24907	4.79388	4.80088	4.98211	4.16757	5.23381	4.86932	4.79273	4.38953	5.06896	5.1185	3.48262	3.29547	4.31074	4.10184	3.95407	5.27158	5.89803	5.63164	6.11827	6.05689	5.6328	6.54052	5.66616	6.14521	5.59613	6.12981	4.14249	4.07521	4.86283	5.68239	6.05445	4.97546	4.80696	5.22156	3.77422	5.08775	5.51828	4.8214	5.602	3.71666	4.62465	5.19263	4.04737	5.18366	4.93158	5.21002
4.4935	4.47286	3.98507	4.59931	4.8391	4.73852	4.96637	3.19693	4.73803	4.23317	3.9088	3.95497	4.26688	4.31061	2.16149	1.97434	2.98961	2.78071	2.63295	3.95046	4.5769	4.50322	4.79714	4.73577	4.71473	5.23034	4.34503	5.52346	4.46307	4.82242	4.31964	3.28616	5.03986	4.36127	4.92345	5.26541	4.91471	5.35555	4.34792	4.78243	5.8086	6.14233	5.33219	2.39554	3.30353	3.87151	2.72625	4.12172	3.61045	3.88889
4.41813	4.12919	3.77958	4.66906	4.48797	5.22808	4.67621	3.03428	4.58232	4.43728	3.74615	4.12563	4.25096	4.14796	2.99594	2.59807	3.35302	3.06923	2.96827	4.22609	4.83166	4.70734	5.13247	4.93988	4.91885	5.43446	4.54915	5.72758	4.66719	5.31512	3.90832	3.25667	4.60652	4.56538	5.12756	4.71914	4.50105	4.94189	3.60634	4.91987	5.29002	5.04781	5.09434	2.83428	3.50764	4.16912	3.82077	4.32749	4.11508	4.24426
4.1992	4.09128	3.6035	4.16199	4.67184	4.59421	4.79912	2.69416	4.36339	3.82564	3.52722	3.08103	3.51612	3.92903	2.25831	1.72512	2.92488	2.57523	2.52656	3.81068	4.54489	4.42056	4.69075	4.65311	4.57474	5.14768	4.26237	5.38347	4.38041	4.57319	4.058	2.91792	4.65828	4.24979	4.81197	5.02689	4.85908	5.20041	3.96635	4.64244	5.64348	5.89194	5.25427	1.87908	3.19205	3.35505	3.14294	4.25694	3.62108	3.75026
5.66701	5.5591	5.07131	5.91795	6.02739	6.59451	6.21563	4.28317	5.83121	5.54881	4.99504	5.27061	5.49699	5.10736	3.50177	3.46849	3.80315	3.03699	3.51617	3.7941	3.68002	4.4605	4.68606	4.78806	4.49412	4.58251	4.91011	4.33925	4.93116	4.87849	5.0222	4.7665	4.25537	3.65479	4.06395	3.46568	4.3462	3.8234	4.48849	4.73077	3.63856	4.16424	3.03547	3.22039	3.23584	3.19057	3.39804	2.26862	3.12132	2.30565
5.70546	6.5639	6.24498	5.60978	7.13553	5.3437	6.60089	5.79918	7.06901	5.23002	6.32474	4.7875	5.49708	6.2113	4.52914	5.13826	5.63564	5.08468	5.50915	6.46268	5.67496	5.14921	6.6237	6.19151	6.21573	6.03267	6.0981	5.73272	5.91021	6.0276	5.15229	6.38352	5.92174	6.23124	6.64883	6.47766	5.70894	6.23069	4.54605	5.85958	5.7255	4.96482	5.56194	5.61922	6.15271	6.15072	4.45499	4.42894	5.6279	4.90672
5.83991	6.60334	6.71458	5.74422	7.51419	5.47814	6.66026	5.98441	7.10845	5.36447	6.49758	4.85709	5.53652	6.25074	4.8767	5.2479	5.45191	4.9819	5.46201	5.31382	4.45958	3.93384	5.40833	4.97614	5.00036	4.8173	4.88273	4.51735	4.69484	4.81223	6.36766	6.56875	5.96118	5.01587	5.43346	5.78031	5.56551	5.93443	4.40262	4.95001	4.51013	4.33336	5.24607	5.58501	4.93734	4.93534	4.70699	3.21356	4.46137	4.37391
6.26423	6.80647	6.67872	6.24959	7.71055	6.31972	7.09261	6.25685	7.54079	5.97092	6.93721	5.62584	5.96886	6.68309	5.52586	5.37485	5.33212	4.68635	5.22964	4.93467	4.08043	3.59806	5.07254	4.59699	4.5986	4.43815	4.50357	4.1382	4.31569	4.43308	7.06194	6.7683	6.10419	4.63672	5.05431	5.40116	5.61643	5.55528	4.62921	4.55816	4.13098	4.28385	4.96931	5.20586	4.55818	4.55619	5.16637	2.9873	4.23511	4.14765
4.70047	5.4639	5.62002	4.60478	6.41962	4.3387	5.52082	4.84497	5.96901	4.22503	5.35814	3.71765	4.39707	5.1113	5.12766	5.48081	5.91493	5.16525	5.69497	5.43439	4.52786	3.97123	5.44572	5.04322	4.91112	4.76449	4.83728	4.25947	4.69487	4.65102	5.74078	5.42931	4.82174	5.12825	5.35796	5.14079	4.47094	4.9927	3.30805	4.62158	4.10997	2.96992	4.09372	5.42886	5.05702	4.78746	5.0535	3.82808	5.07589	4.60375
5.54351	6.21153	6.01992	5.44782	6.69689	5.18174	6.36386	5.26513	6.33924	5.06807	5.74635	4.56068	5.24011	5.49455	6.20567	5.94793	6.62861	5.53467	6.15004	5.29247	4.22781	4.30984	5.12363	4.60777	4.84259	4.32785	4.40064	3.82283	4.25823	4.21438	5.40613	5.51448	4.42951	5.15143	5.11765	4.54213	4.61006	4.78823	3.91905	4.62963	3.548	2.79135	4.08957	5.59263	5.42644	4.8472	6.1536	4.63737	5.8018	4.68372
5.00958	4.89281	4.89386	4.92039	5.69347	4.89898	5.22288	4.66153	6.0113	4.63266	5.19626	4.19522	4.71956	5.18976	5.66614	5.27114	5.63555	4.6224	5.23777	4.89153	4.10708	3.5545	4.63127	4.34036	4.2792	3.74588	4.19231	3.07617	4.05017	4.17202	5.01463	5.07215	4.23272	4.43444	4.40065	4.05261	3.74479	4.26655	2.5819	3.89543	2.78699	1.74778	3.85857	5.14948	4.51416	4.27678	5.85853	3.93489	4.94247	4.4186
5.23533	5.54186	5.39408	5.13964	6.37851	4.87356	5.95773	4.62949	6.00132	4.75989	5.43759	4.25251	4.89238	5.18579	6.47377	5.91266	6.34678	5.43023	6.0456	5.02044	4.17138	4.27517	4.58487	4.28642	4.30137	3.69948	4.13838	3.09027	4.13135	4.11808	5.17998	5.28834	4.20336	4.47989	4.44611	4.0667	3.80484	4.37312	3.38974	4.1559	2.8187	1.76188	3.87267	5.61948	5.19955	4.79995	6.40358	4.43891	5.68671	4.74637
1.93298	2.87648	3.51422	1.95897	3.94351	1.69354	2.95755	2.63559	3.78306	1.58668	3.12336	1.34346	2.21113	2.80192	4.29692	3.35311	4.23022	4.42925	4.02471	5.26818	4.88783	4.067	4.79799	4.66095	3.72941	4.63713	3.94884	4.5203	3.69275	4.27565	3.28974	3.85451	2.88642	4.64215	4.46685	3.80245	2.96433	3.55548	1.87083	3.18436	4.30669	4.23633	4.97639	3.71337	4.70445	4.34981	4.94998	5.97343	5.32891	5.42566
2.98859	3.75201	4.06526	2.8929	4.81904	2.62682	3.80893	3.13308	4.25712	2.51314	3.64626	2.00576	2.68519	3.39941	4.45576	4.16739	4.81581	4.72083	4.59585	4.68897	4.30861	3.24787	4.59767	4.2525	3.61187	4.41558	3.82293	4.43062	3.57521	3.94438	4.13711	3.71742	3.10986	4.24367	4.25884	3.68491	2.90071	3.43794	1.75329	3.06682	4.18915	3.84019	4.63106	3.71792	4.13289	4.20081	5.34039	5.30923	5.30194	5.26837
3.30428	3.42289	3.42395	3.01654	4.22355	2.96776	3.69215	2.88473	4.14033	2.65453	3.59625	2.04405	2.5684	3.27837	4.68235	4.08372	4.41904	4.32405	4.19908	4.2922	3.91184	3.09102	4.03914	3.85573	2.97056	3.87828	3.14358	3.71223	2.9339	3.46757	3.54471	3.60223	2.73753	3.8469	3.708	3.0436	2.27487	2.79663	1.11198	2.42551	3.54784	3.47748	4.04686	3.73293	3.73612	3.59096	5.56698	4.99745	4.90516	4.8716
[truncated: 150 more columns]

## Sheet: Fig.1C
ROI	weighted_degree
1	3.98397
2	3.89717
3	3.60088
4	3.97838
5	4.45462
6	4.44034
7	4.34171
8	3.48811
9	4.37817
10	3.75416
11	3.82806
12	3.51268
13	3.7748
14	3.76953
15	3.74837
16	3.4528
17	4.0704
18	3.48066
19	3.55706
20	3.76123
21	3.35856
22	3.36692
23	3.66871
24	3.63865
25	3.41684
26	3.6172
27	3.52189
28	3.68156
29	3.45936
30	3.70057
31	3.7986
32	3.58476
33	3.4829
34	3.47093
35	3.61539
36	3.43379
37	3.34214
38	3.39885
39	3.14154
40	3.3505
41	3.41727
42	3.60414
43	3.68499
44	3.49418
45	3.42065
46	3.66756
47	4.13259
48	4.06283
49	4.12134
50	3.68058
51	3.86042
52	3.38572
53	3.14819
54	3.48753
55	5.16509
56	5.42796
57	5.32081
58	4.63319
59	5.46566
60	4.8194
61	3.74739
62	3.48855
63	3.45403
64	3.98564
65	4.74841
66	4.32132
67	4.32694
68	3.85785
69	3.74979
70	3.63353
71	3.51071
72	3.99192
73	4.38799
74	4.49876
75	4.54943
76	3.93172
77	3.82276
78	3.69511
79	3.62363
80	3.76254
81	3.76251
82	3.62727
83	4.46341
84	5.25729
85	4.1013
86	4.68317
87	3.87448
88	4.35707
89	4.10452
90	3.922
91	4.18391
92	3.8287
93	3.84603
94	3.85578
95	3.94801
96	3.71442
97	3.64332
98	3.42186
99	3.43239
100	4.52548
101	4.2595
102	4.48913
103	3.75149
104	3.94528
105	3.68259
106	4.33657
107	4.15502
108	4.36202
109	3.78881
110	3.9428
111	3.81132
112	3.98446
113	3.38735
114	3.64466
115	3.46265
116	3.75076
117	3.62864
118	4.16932
119	3.88809
120	3.55793
121	3.73336
122	3.81417
123	3.37476
124	3.64061
125	3.44947
126	3.41414
127	3.78252
128	3.5375
129	3.69185
130	3.56395
131	3.64748
132	3.55927
133	3.55697
134	3.64744
135	3.70336
136	3.50203
137	3.66157
138	3.42611
139	3.56197
140	3.35138
141	3.38611
142	3.26772
143	3.08279
144	3.50127
145	3.46603
146	3.6483
147	3.51485
148	3.73687
149	3.60646
150	3.33133
151	3.62548
152	4.89978
153	3.97392
154	4.12794
155	3.75204
156	3.35655
157	3.19253
158	3.59767
159	5.54214
160	4.92523
161	5.0987
162	5.33175
163	4.66401
164	5.54181
165	3.65566
166	3.57063
167	3.44024
168	3.89806
169	4.45663
170	4.60891
171	4.3129
172	4.04372
173	3.6239
174	3.98047
175	3.96654
176	3.64577
177	3.53971
178	3.7386
179	4.21941
180	3.81185
181	3.83672
182	3.67266
183	3.62928
184	3.68753
185	4.52987
186	4.07334
187	3.85175
188	3.77591
189	4.05956
190	3.80943
191	4.99077
192	4.60565
193	4.8213
194	3.99075
195	4.20375
196	3.89829
197	3.98777
198	3.73468
199	3.50451
200	3.38661

## Sheet: Fig.1D
ROI	scaled hub map
1	-0.407035
2	-0.286432
3	0.417085
4	-0.386935
5	-0.728643
6	-0.718593
7	-0.668342
8	0.628141
9	-0.698492
10	-0.0351759
11	-0.18593
12	0.557789
13	-0.0854271
14	-0.0753769
15	0.0150754
16	0.718593
17	-0.497487
18	0.658291
19	0.497487
20	-0.0452261
21	0.899497
22	0.889447
23	0.18593
24	0.296482
25	0.809045
26	0.376884
27	0.537688
28	0.155779
29	0.698492
30	0.0954774
31	-0.125628
32	0.437186
33	0.648241
34	0.668342
35	0.386935
36	0.748744
37	0.939698
38	0.829146
39	0.98995
40	0.929648
41	0.798995
42	0.407035
43	0.135678
44	0.60804
45	0.788945
46	0.19598
47	-0.557789
48	-0.487437
49	-0.537688
50	0.165829
51	-0.256281
52	0.869347
53	0.979899
54	0.638191
55	-0.929648
56	-0.969849
57	-0.949749
58	-0.829146
59	-0.979899
60	-0.869347
61	0.0251256
62	0.61809
63	0.708543
64	-0.427136
65	-0.859296
66	-0.638191
67	-0.648241
68	-0.246231
69	0.00502513
70	0.306533
71	0.567839
72	-0.457286
73	-0.708543
74	-0.768844
75	-0.798995
76	-0.326633
77	-0.175879
78	0.105528
79	0.366834
80	-0.0653266
81	-0.0552764
82	0.336683
83	-0.748744
84	-0.939698
85	-0.517588
86	-0.849246
87	-0.266332
88	-0.678392
89	-0.527638
90	-0.316583
91	-0.58794
92	-0.19598
93	-0.21608
94	-0.236181
95	-0.356784
96	0.0753769
97	0.276382
98	0.778894
99	0.758794
100	-0.778894
101	-0.61809
102	-0.758794
103	-0.0150754
104	-0.346734
105	0.145729
106	-0.658291
107	-0.567839
108	-0.688442
109	-0.115578
110	-0.336683
111	-0.145729
112	-0.417085
113	0.839196
114	0.266332
115	0.688442
116	-0.00502513
117	0.326633
118	-0.577889
119	-0.276382
120	0.487437
121	0.0653266
122	-0.165829
123	0.879397
124	0.286432
125	0.728643
126	0.819095
127	-0.105528
128	0.527638
129	0.115578
130	0.457286
131	0.236181
132	0.477387
133	0.507538
134	0.246231
135	0.0854271
136	0.58794
137	0.20603
138	0.768844
139	0.467337
140	0.919598
141	0.859296
142	0.959799
143	1
144	0.59799
145	0.678392
146	0.226131
147	0.547739
148	0.0452261
149	0.396985
150	0.949749
151	0.346734
152	-0.889447
153	-0.376884
154	-0.547739
155	-0.0251256
156	0.909548
157	0.969849
158	0.427136
159	-1
160	-0.899497
161	-0.919598
162	-0.959799
163	-0.839196
164	-0.98995
165	0.21608
166	0.447236
167	0.738693
168	-0.296482
169	-0.738693
170	-0.819095
171	-0.628141
172	-0.467337
173	0.356784
174	-0.396985
175	-0.366834
176	0.256281
177	0.517588
178	0.0351759
179	-0.60804
180	-0.155779
181	-0.20603
182	0.175879
183	0.316583
184	0.125628
185	-0.788945
186	-0.507538
187	-0.226131
188	-0.0954774
189	-0.477387
190	-0.135678
191	-0.909548
192	-0.809045
193	-0.879397
194	-0.447236
195	-0.59799
196	-0.306533
197	-0.437186
198	0.0552764
199	0.577889
200	0.849246

## Sheet: Fig.1F
ROI	ADNI_CNAbneg	ADNI_CNAbpos	ADNI_MCIAbpos	ADNI_DementiaAbpos	BioFINDER_CNAbneg	BioFINDER_CNAbpos	BioFINDER_MCIAbpos	BioFINDER_DementiaAbpos
1	0.0317496	0.112739	0.528269	1.07555	0.0173171	0.0219647	1.55528	1.73084
2	0.0162253	0.089634	0.36978	0.884344	0.0107412	0.00986832	1.19585	1.66899
3	0.036726	0.130869	0.552554	1.24999	0.0123108	0.014089	1.73867	2.05544
4	0.00806191	0.0312256	0.18717	0.530316	0.021834	0.0318092	0.618323	1.08805
5	0.0259575	0.0566869	0.222523	0.493795	0.0292013	0.0295421	0.680472	1.29889
6	0.0270203	0.0503257	0.226071	0.463248	0.0688883	0.0358326	0.888938	0.874561
7	0.0144425	0.0368776	0.115474	0.323932	0.0139858	0.016868	0.313364	0.507946
8	0.0318026	0.138584	0.454754	1.11979	0.0188146	0.0227617	1.29425	1.86682
9	0.0200186	0.0778261	0.319731	0.62932	0.0148354	0.0258049	0.746099	1.65385
10	0.0153099	0.0219052	0.151154	0.399439	0.0248739	0.0291886	0.429309	0.75329
11	0.0249562	0.103713	0.415696	1.04696	0.0120994	0.0103491	1.1824	1.88294
12	0.00883054	0.0474545	0.216671	0.660267	0.0156682	0.0336826	0.827754	1.20555
13	0.0151169	0.0630574	0.248086	0.570078	0.0145189	0.0126935	0.662617	1.30976
14	0.0172567	0.0867404	0.414241	0.958313	0.0175902	0.0122989	1.217	1.83095
15	0.0301102	0.0572184	0.160167	0.406639	0.0276192	0.0346351	0.942687	0.820168
16	0.0174123	0.0509341	0.161164	0.454683	0.00335832	0.00364386	0.857803	0.638622
17	0.0147002	0.0374999	0.15226	0.345413	0.00177504	0.00159468	0.690592	0.547266
18	0.0144916	0.0418211	0.115196	0.293506	0.0188778	0.0225312	0.590352	0.578778
19	0.0153609	0.0458012	0.143134	0.507337	0.00715118	0.0101383	1.05169	0.756663
20	0.0385383	0.0729051	0.092198	0.242156	0.0122129	0.0143015	0.157066	0.416797
21	0.020701	0.0642571	0.127467	0.332888	0.00614994	0.018892	0.236422	0.627618
22	0.035821	0.0855102	0.192717	0.404175	0.0301692	0.032428	0.437964	0.629193
23	0.0160861	0.0433375	0.0876583	0.275767	0.0262626	0.0308593	0.656012	0.866256
24	0.0190856	0.0392787	0.0799381	0.19113	0.0124102	0.0178188	0.0279838	0.420981
25	0.00971394	0.0516764	0.214417	0.593381	0.0114739	0.0194435	0.608181	0.933069
26	0.0229159	0.0411589	0.0982104	0.178904	0.0117131	0.0313382	0.206419	0.549898
27	0.0161934	0.043944	0.140124	0.37931	0.0308339	0.0159591	0.188963	0.655681
28	0.0111516	0.026387	0.175231	0.354995	0.0195038	0.0337776	0.548919	0.798516
29	0.0127929	0.0307181	0.0816023	0.154522	0.0209355	0.085407	0.161472	0.281473
30	0.0295093	0.0480613	0.0978174	0.133366	0	0	0	0
31	0.0438822	0.159346	0.686692	1.31481	0.00913367	0.0126735	1.71298	1.8504
32	0.037154	0.162016	0.435952	1.26385	0.0255096	0.0231545	1.71802	1.82071
33	0.0214849	0.121371	0.477489	1.17462	0.0216167	0.0227892	1.35043	1.73931
34	0.0170932	0.0555565	0.201543	0.571984	0.0201247	0.026628	1.0059	0.986178
35	0.00958967	0.0464902	0.229593	0.671096	0.0239354	0.0309659	0.937775	1.09239
36	0.0154632	0.0443679	0.354302	0.900209	0.0436434	0.116301	1.09459	1.41679
37	0.016899	0.0648482	0.283186	0.768019	0.0248086	0.0284145	1.149	1.42637
38	0.0164919	0.0635039	0.324692	0.847765	0.0381416	0.0819779	1.11714	1.46098
39	0.00817694	0.0617627	0.290966	0.796835	0.0205218	0.0251648	1.19091	1.05698
40	0.0140413	0.0628599	0.199639	0.563573	0.0538335	0.107235	0.915689	0.935416
41	0.0125035	0.0624602	0.295329	0.820476	0.00842186	0.0209227	0.952722	1.28136
42	0.0124279	0.0547496	0.306065	0.781847	0.027057	0.0809109	0.922393	1.20913
43	0.0162094	0.0639461	0.239185	0.70325	0.0230681	0.0234619	1.0394	1.16396
44	0.0284831	0.0715072	0.287455	0.793305	0.0169376	0.0217602	1.24649	1.03886
45	0.0191561	0.0547163	0.202048	0.611858	0.011261	0.022989	1.15762	1.01566
46	0.0241218	0.0624383	0.30231	0.823937	0.0219349	0.0246703	1.27025	1.31192
47	0.0373187	0.0846393	0.237666	0.499312	0.0257258	0.0491948	0.722755	0.703776
48	0.0192091	0.0539919	0.242731	0.614676	0.0236997	0.0248342	0.614594	0.843216
49	0.0246432	0.0692524	0.198201	0.452059	0.0233647	0.0208128	0.763474	0.697971
50	0.0196228	0.0579686	0.17854	0.492165	0.0170934	0.0302468	0.67134	0.927535
51	0.00806906	0.051937	0.295541	0.642154	0.00939392	0.00955871	0.548316	0.871239
52	0.029099	0.0737646	0.204417	0.424434	0.010634	0.0212514	0.580035	0.540646
53	0.0155593	0.0548607	0.239619	0.661858	0.00975667	0.018491	0.719231	0.736993
54	0.0201521	0.0429579	0.171135	0.343935	0.0103052	0.0211968	0.419393	0.712828
55	0.0216335	0.0569644	0.189543	0.565623	0.0377451	0.0141309	0.78939	0.528575
56	0.0187171	0.0459053	0.172864	0.474329	0.0818175	0.00936732	0.53396	0.399334
57	0.118235	0.371685	0.852277	1.19141	0.101732	0.28132	1.64258	1.70199
58	0.0542558	0.223505	0.768183	1.43961	0.013388	0.0172455	1.56937	1.71961
59	0.092514	0.211869	0.656193	1.00912	0.0683383	0.160897	1.47601	1.54841
60	0.0339326	0.0616333	0.195423	0.36167	0.0661784	0.0543994	0.811844	0.759999
61	0.0320785	0.108762	0.383205	1.07964	0.036685	0.019746	1.31173	1.53343
62	0.0272437	0.112475	0.422715	1.08099	0.0190087	0.0161587	1.11388	1.34779
63	0.0188694	0.0715274	0.307683	0.878799	0.0216456	0.0346079	1.18007	1.24647
64	0.0408008	0.213872	0.736869	1.4381	0.0209629	0.0250312	1.82235	2.1713
65	0.0103842	0.0511549	0.218828	0.583683	0.0250429	0.0145935	0.622612	0.639774
66	0.00767972	0.0499284	0.103857	0.451018	0.0394577	0.0226556	0.451545	0.529168
67	0.00654456	0.0623634	0.202247	0.544871	0.0144631	0.0116524	0.373561	0.77198
68	0.00771722	0.0629146	0.23927	0.567205	0.0196358	0.0154374	0.507432	0.847358
69	0.00937636	0.0702737	0.247927	0.661488	0.0132108	0.0120816	0.771167	0.869911
70	0.012538	0.0843063	0.267219	0.80562	0.0204148	0.0334184	1.05156	1.35419
71	0.0062171	0.0545664	0.308439	0.821544	0.0220126	0.0211933	0.75745	1.17121
72	0.0242673	0.0840583	0.390206	0.769455	0.030996	0.0239113	0.973569	0.959351
73	0.0480577	0.0809445	0.202149	0.369009	0.0629702	0.0506386	0.639386	0.528681
74	0.0527487	0.151497	0.525082	1.10955	0.0198469	0.0232946	1.40929	1.4364
75	0.0380596	0.161891	0.699771	1.39341	0.0266365	0.033235	1.60999	1.96869
76	0.0411993	0.143882	0.468802	1.0606	0.0136406	0.0166435	1.43284	1.25278
77	0.0362068	0.168327	0.601375	1.21879	0.03116	0.0377783	1.72551	1.68611
78	0.0348312	0.140248	0.423755	1.07024	0.0111963	0.0148973	1.30321	1.27424
79	0.0300701	0.160543	0.521094	1.21778	0.0221473	0.0186266	1.36061	1.60462
80	0.0261599	0.0976794	0.393516	1.06448	0.0301668	0.0198519	1.49822	1.70907
81	0.0274311	0.13965	0.425576	1.02679	0.0161403	0.0182823	1.39597	1.64013
82	0.025334	0.135982	0.398358	1.19509	0.0293611	0.0281013	1.46835	1.62663
83	0.0242505	0.069824	0.126242	0.446387	0.0196762	0.0104405	0.482614	0.48621
84	0.0200206	0.0584511	0.1618	0.431801	0.00474691	0.00391277	0.270106	0.289689
85	0.0116381	0.0444659	0.115123	0.375403	0.0431747	0.0679109	0.508752	0.427138
86	0.0101447	0.0471815	0.0965643	0.392747	0.020381	0.011683	0.412769	0.474903
87	0.0164501	0.050949	0.154728	0.469969	0.0179512	0.0264154	0.618122	0.53204
88	0.0150632	0.0388772	0.0794168	0.374649	0.00331487	0.0024436	0.255688	0.276088
89	0.00892165	0.053133	0.0968344	0.41115	0.0128577	0.00839163	0.433277	0.411273
90	0.0095695	0.0305408	0.093513	0.341982	0.0298131	0.0126403	0.423958	0.345279
91	0.0128908	0.045984	0.131491	0.538838	0.0327868	0.0380306	0.494795	0.740099
92	0.0140024	0.0388224	0.124299	0.450811	0.0164336	0.0155414	0.404365	0.438531
93	0.0118777	0.0814529	0.240672	0.795068	0.0236162	0.0216939	0.775123	1.19345
94	0.010766	0.0685254	0.27923	0.847328	0.0228128	0.0344703	1.00941	1.26792
95	0.0125962	0.0495408	0.201075	0.683253	0.0086053	0.0172941	0.7999	0.962695
96	0.0157027	0.0653921	0.30597	0.724145	0.0265131	0.0264407	1.08058	1.18377
97	0.0129627	0.106299	0.428742	1.07969	0.00934925	0.00956459	0.877056	1.01783
98	0.0232839	0.124864	0.526732	1.09687	0.0125837	0.00805014	1.03081	0.956291
99	0.0105655	0.0865474	0.391135	0.993529	0.0103124	0.0150662	1.19265	1.067
100	0.0700978	0.266621	0.743785	1.15422	0.0220795	0.0356518	1.49786	1.59947
101	0.0472265	0.237292	0.74195	1.24866	0.0245272	0.0137805	1.40047	1.62155
102	0.0408359	0.240432	0.690248	1.12286	0.0213831	0.0277945	1.44091	1.66932
103	0.0154994	0.178542	0.478522	0.912181	0.0152756	0.0115195	1.06643	1.416
104	0.0085645	0.0458705	0.203723	0.419741	0.0104494	0.00821963	0.238941	0.762977
105	0.0129393	0.151761	0.442916	0.853624	0.0113246	0.0137137	1.18608	1.51135
106	0.00919192	0.0608247	0.1147	0.274902	0.0239062	0.0135237	0.220215	0.646717
107	0.0178182	0.0708182	0.274926	0.470303	0.0411564	0.041906	0.757194	1.01344
108	0.010075	0.115222	0.288288	0.503327	0.0166014	0.0157606	0.347081	1.13543
109	0.00398305	0.0110326	0.120519	0.24006	0.0123979	0.0148723	0.215516	0.550372
110	0.00945251	0.0184125	0.161388	0.33137	0.0597202	0.0495752	0.27853	0.791036
111	0.0103891	0.151125	0.456055	0.926162	0.0180085	0.0941574	1.12455	1.79369
112	0.0098322	0.108183	0.324714	0.575354	0.0080669	0.00861741	0.304234	1.42913
113	0.00705389	0.0415307	0.244333	0.553754	0.0157107	0.0203519	0.328264	1.08036
114	0.0154123	0.0725145	0.253315	0.491295	0.0214716	0.011333	0.402776	1.17792
115	0.0186523	0.168078	0.504027	1.08003	0.0209761	0.0264121	0.655507	1.7018
116	0.0148262	0.0405707	0.123741	0.285798	0.0125399	0.0129149	0.494676	0.570927
117	0.0227118	0.0610362	0.270568	0.548471	0.0171469	0.0197126	0.781471	0.863424
118	0.0425063	0.0770185	0.236242	0.411223	0.00624741	0.00494388	0.409508	0.554157
119	0.0195684	0.0411655	0.248061	0.477503	0.00856011	0.0120634	0.577366	0.780225
120	0.0314358	0.0404744	0.132214	0.282183	0.0200253	0.0204312	0.386828	0.579145
121	0.0282261	0.0529663	0.146625	0.357089	0.00798283	0.0118034	0.446147	0.635012
122	0.02774	0.0545486	0.105528	0.206972	0.0024239	0.00382338	0.0611228	0.476486
123	0.0179866	0.057095	0.198124	0.529193	0.0264032	0.0850395	0.453231	0.871044
124	0.00973997	0.0364251	0.0902152	0.381698	0.0246353	0.0399123	0.488039	0.846915
125	0.0135305	0.034649	0.0626763	0.184918	0.00916598	0.0114994	0.181885	0.614574
126	0.0170921	0.0428609	0.145105	0.271637	0.022244	0.0528751	0.268144	0.629771
127	0.0101327	0.0287562	0.0490027	0.179341	0.0312011	0.0209204	0.0197664	0.576963
128	0.0164159	0.0741719	0.174744	0.46629	0.0124101	0.011368	0.33974	0.796582
129	0.0148367	0.0310215	0.0619717	0.134239	0.00134462	0.00110357	0.000875598	0.294711
130	0.00470802	0.0225252	0.0703271	0.268645	0.0119504	0.00699433	0.0410727	0.671456
131	0.0159606	0.0502282	0.179943	0.391816	0.00515938	0.00662212	0.230196	0.860113
132	0.011579	0.0565124	0.0991212	0.231548	0.267589	0.242411	0.430681	0.713396
133	0.00670371	0.0236949	0.039257	0.1028	0	0	0	0
134	0.010933	0.0193867	0.0421684	0.118397	0.00179893	0.00537439	0.000361476	0.108732
135	0.031403	0.227509	0.665394	1.21597	0.0192578	0.0248496	1.44965	1.75242
136	0.0154811	0.121453	0.564477	1.09416	0.0158524	0.0175555	1.24823	1.594
137	0.0113915	0.0573442	0.206537	0.523122	0.00830374	0.0220958	0.692218	0.91011
138	0.0107076	0.0852018	0.310314	0.781692	0.0236496	0.046027	0.845584	1.24845
139	0.0116532	0.0655622	0.213577	0.662034	0.0229881	0.0296443	0.740151	1.14094
140	0.0170866	0.0948958	0.332938	0.765821	0.0211755	0.0247401	0.82396	1.01606
141	0.0125799	0.0937471	0.367762	0.884983	0.011861	0.0160065	0.469625	1.14586
142	0.0184038	0.116645	0.326991	0.825064	0.017117	0.0232537	0.693884	1.17064
143	0.00830385	0.0871128	0.265849	0.666432	0.0409508	0.0550709	0.770688	0.974814
144	0.0130852	0.0823549	0.162505	0.450847	0.0159074	0.0153425	0.238233	0.592346
145	0.0176093	0.0938316	0.351257	0.742837	0.00635023	0.00894173	0.333755	1.2147
146	0.0162922	0.0927069	0.384466	0.831753	0.0225446	0.0971371	0.522387	1.25025
147	0.0200645	0.0658047	0.271438	0.575656	0.0284651	0.0315556	0.63731	1.04619
148	0.0208344	0.105888	0.552522	1.15694	0.0180247	0.046298	1.18596	1.46351
149	0.0181852	0.0812573	0.405096	0.823109	0.0113977	0.02252	0.954923	1.10069
150	0.0183965	0.0687421	0.234958	0.591379	0.0095608	0.0196457	0.981901	0.888603
151	0.0166144	0.0629051	0.22245	0.581318	0.0105869	0.00512414	0.432387	1.03337
152	0.0271324	0.0617429	0.19186	0.342111	0.0226176	0.0201665	0.471239	0.419614
153	0.030301	0.0770672	0.245518	0.44079	0.0352932	0.0293777	0.881894	0.733074
154	0.019254	0.0483104	0.24943	0.525576	0.0106743	0.0116529	0.235638	0.602426
155	0.024759	0.0548429	0.204603	0.403961	0.00967896	0.00860541	0.295597	0.474965
156	0.0320182	0.0912139	0.235663	0.436761	0.0228992	0.0196228	0.428296	0.573982
157	0.0140783	0.0867575	0.340113	0.694857	0.0217567	0.0985985	0.544517	0.953442
158	0.0234025	0.0585123	0.203951	0.508312	0.00733568	0.0108067	0.338335	0.745968
159	0.010914	0.0553867	0.205366	0.457739	0.116985	0.0218494	0.424322	0.424436
160	0.019767	0.0502505	0.186911	0.447072	0.017377	0.0146715	0.274274	0.382593
161	0.0102548	0.0426827	0.143867	0.407117	0.0249702	0.02586	0.165618	0.464407
162	0.100242	0.252526	0.721579	1.09336	0.0954559	0.112104	1.23971	1.44332
163	0.0584322	0.224496	0.819892	1.37075	0.0265473	0.036313	1.27432	1.59238
164	0.188923	0.527622	1.04797	1.23129	0.206092	0.409472	1.57412	1.56653
165	0.0186253	0.0946251	0.335644	0.805537	0.0114837	0.0139824	1.08326	1.08679
166	0.0160991	0.119106	0.36266	0.907759	0	0	0.660979	0.899678
167	0.02749	0.154651	0.490088	1.05618	0.0111245	0.0108826	0.528231	1.28775
168	0.0273391	0.218232	0.710263	1.3127	0.0321945	0.0327954	1.54285	1.81448
169	0.0190195	0.0507677	0.208048	0.463143	0.00622243	0.00636666	0.30639	0.270165
170	0.00889855	0.0530239	0.202419	0.493008	0.0196886	0.0188383	0.446178	0.53611
171	0.00661587	0.0526313	0.267246	0.589367	0.0258373	0.00962441	0.284792	0.580334
172	0.00959626	0.0762154	0.224974	0.564583	0.0158459	0.0127926	0.433725	0.618801
173	0.0182831	0.0711754	0.333687	0.679286	0.00569432	0.00505667	0.320051	0.68512
174	0.00641881	0.0552743	0.302015	0.615312	0.00689478	0.00699158	0.31397	0.769704
175	0.0088168	0.068092	0.353346	0.656127	0.0101592	0.00746993	0.292166	0.806174
176	0.0177517	0.096754	0.36208	0.730187	0.0203604	0.0167746	0.56633	1.12011
177	0.00969438	0.0739929	0.360678	0.829015	0.0199165	0.0161158	0.529584	1.15736
178	0.0217851	0.11712	0.468259	0.877444	0.0220654	0.0185301	0.938726	0.849828
179	0.0224177	0.0613017	0.171601	0.334831	0.00123385	0.000798031	0.389696	0.368467
180	0.014863	0.0488366	0.15285	0.394727	0.00761647	0.00610944	0.309939	0.308156
181	0.017827	0.0703472	0.241684	0.58758	0.0310761	0.0255401	0.454401	0.734384
182	0.0244357	0.141685	0.511174	1.04654	0.0194772	0.0213767	1.08723	1.6197
183	0.0205121	0.12594	0.553696	1.1091	0.0161849	0.029626	1.14109	1.51876
184	0.0284882	0.146783	0.442499	0.980607	0.0374189	0.0390884	0.943733	1.38429
185	0.0426109	0.170281	0.523435	0.962097	0.0331435	0.0364323	1.04486	1.18807
186	0.032412	0.230599	0.716648	1.30822	0.0298747	0.0360412	1.16833	1.59999
187	0.0334487	0.144445	0.53273	0.994558	0.0201101	0.0314765	1.25106	1.10223
188	0.0171022	0.136255	0.579995	1.15274	0.0148688	0.0210214	1.12631	1.30527
189	0.0224478	0.0985091	0.57896	1.11041	0.0173771	0.0198626	1.16201	1.27533
190	0.0162799	0.0460569	0.143047	0.362047	0.0194605	0.0268623	0.237514	0.441168
191	0.0130437	0.0457136	0.2011	0.414486	0.00190408	0.000662515	0.234	0.186028
192	0.0100256	0.0417695	0.133642	0.346773	3.85822e-05	2.42296e-05	0.2322	0.199144
193	0.0108488	0.0249458	0.0385235	0.14495	0.0001248	6.70324e-05	0.187565	0.154449
194	0.0113124	0.0471189	0.141431	0.450651	0.0256369	0.026012	0.345635	0.45248
195	0.0162893	0.0786729	0.218814	0.540461	0.0662562	0.0278345	0.446886	0.75432
196	0.0119433	0.111066	0.377971	0.724893	0.0139464	0.0194498	0.338545	0.953798
197	0.0148323	0.0833635	0.334946	0.728467	0.0294434	0.0293188	0.479929	1.06127
198	0.0134699	0.083126	0.348369	0.698505	0.0203661	0.0115993	0.692989	1.01987
199	0.0134812	0.126707	0.51153	1.09288	0.0220301	0.0169451	1.0228	1.2446
200	0.0121209	0.107372	0.424948	0.9554	0.0265193	0.0243754	0.911198	1.09374

## Sheet: Fig.2AC
DX_preclinical_vs_clinical	age	tau_hub_ratio	epicenter_degree
preclinical	90	-0.287509	4.18202
clinical	81	-0.00798868	3.99009
clinical	90	-0.262531	4.20602
clinical	87	-0.433813	4.44819
preclinical	87	-0.5775	4.49513
preclinical	83	-0.407975	4.45638
preclinical	84	0.0851268	3.95294
preclinical	82	-0.480781	4.59254
clinical	83	-0.204226	4.03025
clinical	72	-0.0327071	4.03028
clinical	79	-0.532266	4.57004
clinical	75	-0.219099	4.36363
clinical	76	-0.312395	4.34159
clinical	80	-0.173167	4.152
clinical	75	-0.106054	3.84045
preclinical	78	-0.150357	4.37912
clinical	85	0.167784	3.68421
clinical	60	-0.371066	4.31102
preclinical	91	-0.114517	3.79252
preclinical	90	-0.319629	4.16789
clinical	84	-0.366569	4.24248
preclinical	81	-0.573258	4.33341
clinical	80	-0.540502	4.47093
clinical	72	-0.466647	4.62468
preclinical	75	0.307676	3.90398
preclinical	77	-0.150222	4.13088
clinical	89	0.0456613	4.1151
clinical	76	-0.524325	4.42751
preclinical	79	-0.50631	4.20534
preclinical	79	-0.49891	4.49725
clinical	85	-0.10231	3.92711
clinical	71	-0.196431	4.08635
clinical	85	0.151828	3.63964
preclinical	76	0.0403189	4.04612
preclinical	76	0.121934	3.83546
preclinical	70	0.0403822	3.89298
preclinical	82	-0.232754	4.21301
clinical	74	-0.765927	4.4598
clinical	80	-0.206482	4.17639
clinical	83	-0.664375	4.44501
clinical	77	-0.23397	4.30576
clinical	80	-0.805185	4.33386
clinical	72	-0.0287509	4.15804
clinical	72	0.150286	3.68248
preclinical	83	-0.422582	4.18528
clinical	90	-0.290497	4.03968
clinical	80	-0.156589	4.10827
clinical	81	-0.104179	3.92996
clinical	66	0.141683	3.64207
clinical	82	-0.0797054	4.06346
preclinical	83	0.000235572	3.97748
preclinical	74	-0.373894	4.37298
preclinical	77	-0.109229	4.34635
preclinical	74	-0.231137	4.19518
preclinical	74	-0.485749	4.57128
preclinical	78	-0.0791738	3.89627
preclinical	79	0.0518621	3.81586
clinical	92	-0.279624	4.50052
preclinical	74	-0.274507	4.24622
preclinical	72	-0.373646	3.93592
preclinical	71	-0.349129	4.37646
preclinical	79	0.0886781	3.77358
preclinical	77	-0.348533	4.17279
clinical	65	-0.126257	3.9906
preclinical	74	-0.243605	4.33068
preclinical	68	-0.477144	4.50123
preclinical	72	-0.162619	4.15185
preclinical	74	0.000457366	4.01329
clinical	63	0.0504967	3.80489
preclinical	69	-0.388301	4.45012
clinical	72	-0.00717782	3.90041
preclinical	69	-0.245064	4.43363
preclinical	70	-0.331635	4.26236
clinical	86	-0.76205	4.55749
preclinical	58	0.0399158	3.85933
preclinical	69	-0.66898	4.49324
preclinical	66	-0.372988	4.37347
clinical	80	-0.56692	4.2348
preclinical	75	-0.224164	4.27405
clinical	84	-0.0424684	3.91751
clinical	74	-0.432912	4.31126
clinical	72	0.0390156	4.04028
preclinical	66	-0.501686	4.4846
clinical	75	0.0421754	3.83879
preclinical	69	-0.627349	4.46143
preclinical	75	-0.52981	4.42654
clinical	80	-0.295533	4.3596
clinical	56	0.0439835	3.7561
clinical	70	-0.0718968	4.04175
clinical	80	-0.0757373	3.99004
clinical	71	0.0689273	3.82594
preclinical	77	-0.23412	4.10814
preclinical	78	0.343637	3.73088
preclinical	70	0.161817	3.63328
preclinical	78	-0.58874	4.40786
clinical	79	-0.12804	3.95957
clinical	87	0.109706	3.91585
clinical	69	-0.62083	4.38076
preclinical	68	-0.00519944	4.14509
preclinical	81	-0.2099	4.26463
clinical	82	-0.607034	4.44427
clinical	70	-0.359454	4.41345
preclinical	76	-0.527929	4.39082
clinical	67	-0.0637293	3.86482
clinical	77	0.0784482	3.70489
preclinical	67	-0.348292	4.53708
clinical	74	-0.0684979	4.12654
clinical	80	-0.567422	4.35
clinical	63	-0.37726	4.29922
preclinical	77	-0.19136	4.10522
clinical	67	-0.316164	4.31628
clinical	80	-0.425761	4.30197
clinical	76	-0.68834	4.44327
preclinical	65	-0.349373	4.42432
preclinical	67	-0.112683	4.22821
clinical	79	-0.846876	4.20797
preclinical	66	-0.430895	4.50266
clinical	61	0.0620236	3.6893
clinical	78	-0.380963	4.28897
clinical	66	0.0243566	3.72305
preclinical	73	0.0315309	3.97653
preclinical	68	0.057197	3.93318
preclinical	74	-0.173978	4.27819
preclinical	80	-0.202818	4.10494
clinical	72	0.207573	3.8304
clinical	71	0.016613	3.84097
clinical	64	0.0959932	3.54825
clinical	79	-0.213999	4.11042
clinical	75	0.149731	3.61112
clinical	76	-0.309763	4.32983
clinical	67	0.167084	3.62096
clinical	63	-0.22924	4.1887
clinical	76	-0.09018	3.90384
clinical	67	-0.584715	4.3179
clinical	76	-0.140469	3.96049
clinical	71	-0.718915	4.41986
clinical	82	-0.112475	3.94073
clinical	70	-0.185824	4.13038
clinical	83	-0.0442602	4.07207
clinical	70	-0.11959	4.00288
clinical	79	-0.449344	4.43358
clinical	72	0.0696201	3.94561
clinical	88	-0.569463	4.40781
clinical	62	0.191486	3.6376
clinical	82	0.0451022	3.95504
clinical	71	-0.0711319	3.9304
clinical	77	0.150841	3.7179
clinical	86	-0.211324	4.16751

## Sheet: Fig2BD
DX_preclinical_vs_clinical	age	tau_hub_ratio	epicenter_degree
clinical	72	0.0946949	3.77794
clinical	78	-0.519959	4.49249
clinical	50	0.082941	3.75013
preclinical	66	-0.0834117	4.13476
clinical	70	-0.203954	4.03598
clinical	77	-0.0397483	4.04124
clinical	77	0.0550344	3.92555
preclinical	74	-0.104037	4.21103
clinical	79	-0.197209	4.13278
preclinical	75	0.0576755	3.83905
clinical	78	-0.464802	4.35699
clinical	71	0.078463	3.84711
clinical	64	0.0939386	3.75778
clinical	78	-0.268694	4.19457
clinical	79	-0.146069	3.97657
clinical	59	0.124089	3.66045
clinical	67	-0.00739332	3.92564
preclinical	78	0.0665306	3.97901
clinical	67	0.111041	3.8106
clinical	66	0.0155448	3.79583
preclinical	79	-0.0825375	4.15194
clinical	76	0.0623415	3.89604
preclinical	78	-0.0593572	3.97533
clinical	76	0.0748138	3.84168
clinical	78	-0.402474	4.42972
preclinical	61	0.140928	3.80778
clinical	40	0.1439	3.52808
clinical	71	-0.0807987	4.12449
clinical	68	0.0944714	3.84188
clinical	78	-0.330592	4.20656
preclinical	71	-0.341152	4.29034
preclinical	88	0.218407	3.79532
preclinical	74	-0.0677044	4.00578
preclinical	78	-0.312879	4.26189
preclinical	75	-0.297639	4.31961
preclinical	79	0.287989	3.89496
preclinical	79	-0.420058	4.29846
preclinical	73	0.144465	3.94077
preclinical	79	-0.465207	4.24395
clinical	75	-0.0231702	3.94372
clinical	72	-0.412058	4.17083

## Sheet: Fig3
DX_preclinical_vs_clinical	age_onset	tau_hub_ratio	epicenter_degree
clinical	67	-0.00798868	3.99009
clinical	73	-0.204226	4.03025
clinical	62	-0.0327071	4.03028
clinical	68	-0.532266	4.57004
clinical	65	-0.219099	4.36363
clinical	69	-0.312395	4.34159
clinical	70	-0.173167	4.152
clinical	66	-0.106054	3.84045
clinical	70	-0.366569	4.24248
clinical	65	-0.466647	4.62468
clinical	81	0.0456613	4.1151
clinical	76	-0.10231	3.92711
clinical	65	-0.196431	4.08635
clinical	78	0.151828	3.63964
clinical	63	-0.765927	4.4598
clinical	74	-0.206482	4.17639
clinical	76	-0.664375	4.44501
clinical	69	-0.23397	4.30576
clinical	74	-0.805185	4.33386
clinical	66	-0.0287509	4.15804
clinical	67	0.150286	3.68248
clinical	72	-0.104179	3.92996
clinical	58	0.141683	3.64207
clinical	74	-0.0797054	4.06346
clinical	60	-0.126257	3.9906
clinical	61	0.0504967	3.80489
clinical	66	-0.00717782	3.90041
clinical	80	-0.76205	4.55749
clinical	77	-0.56692	4.2348
clinical	79	-0.0424684	3.91751
clinical	68	-0.432912	4.31126
clinical	67	0.0390156	4.04028
clinical	73	0.0421754	3.83879
clinical	77	-0.295533	4.3596
clinical	53	0.0439835	3.7561
clinical	69	-0.0718968	4.04175
clinical	78	-0.0757373	3.99004
clinical	67	0.0689273	3.82594
clinical	78	-0.12804	3.95957
clinical	81	0.109706	3.91585
clinical	78	-0.607034	4.44427
clinical	67	-0.359454	4.41345
clinical	66	-0.0637293	3.86482
clinical	70	0.0784482	3.70489
clinical	74	-0.0684979	4.12654
clinical	77	-0.567422	4.35
clinical	60	-0.37726	4.29922
clinical	65	-0.316164	4.31628
clinical	77	-0.425761	4.30197
clinical	55	0.0620236	3.6893
clinical	70	-0.380963	4.28897
clinical	60	0.0243566	3.72305
clinical	71	0.207573	3.8304
clinical	68	0.016613	3.84097
clinical	56	0.0959932	3.54825
clinical	74	-0.213999	4.11042
clinical	72	0.149731	3.61112
clinical	74	-0.309763	4.32983
clinical	62	0.167084	3.62096
clinical	61	-0.22924	4.1887
clinical	74	-0.09018	3.90384
clinical	65	-0.584715	4.3179
clinical	72	-0.140469	3.96049
clinical	64	-0.718915	4.41986
clinical	76	-0.112475	3.94073
clinical	66	-0.185824	4.13038
clinical	78	-0.0442602	4.07207
clinical	68	-0.11959	4.00288
clinical	76	-0.449344	4.43358
clinical	69	0.0696201	3.94561
clinical	85	-0.569463	4.40781
clinical	58	0.191486	3.6376
clinical	80	0.0451022	3.95504
clinical	70	-0.0711319	3.9304
clinical	74	0.150841	3.7179
clinical	79	-0.211324	4.16751

## Sheet: Fig4BD
DX_preclinical_vs_clinical	age	tau_hub_ratio	tau_annual_rate_of_change
preclinical	90	-0.287509	0.0074916
clinical	81	-0.00798868	0.0198639
clinical	90	-0.262531	0.0090846
clinical	87	-0.433813	0.00480323
preclinical	87	-0.5775	0.0133389
preclinical	83	-0.407975	0.00683713
preclinical	84	0.0851268	0.00994834
preclinical	82	-0.480781	0.00242542
clinical	83	-0.204226	-0.0356876
clinical	72	-0.0327071	0.143641
clinical	79	-0.532266	-0.0059049
clinical	75	-0.219099	0.00714881
clinical	76	-0.312395	0.0362569
clinical	80	-0.173167	0.00789869
clinical	75	-0.106054	0.0912953
preclinical	78	-0.150357	0.00306824
clinical	85	0.167784	0.00820016
clinical	60	-0.371066	0.124243
preclinical	91	-0.114517	0.00441786
preclinical	90	-0.319629	0.00550069
clinical	84	-0.366569	-0.00365802
preclinical	81	-0.573258	0.0083316
clinical	80	-0.540502	0.0127752
clinical	72	-0.466647	0.0123913
preclinical	75	0.307676	0.0041945
preclinical	77	-0.150222	0.00563424
clinical	89	0.0456613	0.0236262
clinical	76	-0.524325	0.00707948
preclinical	79	-0.50631	0.00633827
preclinical	79	-0.49891	0.0109105
clinical	85	-0.10231	0.0304625
clinical	71	-0.196431	0.0748929
clinical	85	0.151828	0.0339281
preclinical	76	0.0403189	0.0105195
preclinical	76	0.121934	0.00402014
preclinical	70	0.0403822	0.0704273
preclinical	82	-0.232754	0.00130361
clinical	74	-0.765927	0.0100937
clinical	80	-0.206482	-0.0367415
clinical	83	-0.664375	0.0053053
clinical	77	-0.23397	0.0107996
clinical	80	-0.805185	0.010367
clinical	72	-0.0287509	0.00202248
clinical	72	0.150286	-0.073002
preclinical	83	-0.422582	0.00497567
clinical	90	-0.290497	0.00622461
clinical	80	-0.156589	0.017187
clinical	81	-0.104179	0.0547799
clinical	66	0.141683	0.0722441
clinical	82	-0.0797054	0.0881139
preclinical	83	0.000235572	-0.000612618
preclinical	74	-0.373894	0.000625783
preclinical	77	-0.109229	0.00423742
preclinical	74	-0.231137	0.077524
preclinical	74	-0.485749	0.00388216
preclinical	78	-0.0791738	0.0333173
preclinical	79	0.0518621	0.0915992
clinical	92	-0.279624	0.01113
preclinical	74	-0.274507	0.021617
preclinical	72	-0.373646	0.0108199
preclinical	71	-0.349129	0.0370982
preclinical	79	0.0886781	0.0618903
preclinical	77	-0.348533	0.00233425
clinical	65	-0.126257	0.0984487
preclinical	74	-0.243605	0.0197279
preclinical	68	-0.477144	0.00590223
preclinical	72	-0.162619	0.00416833
preclinical	74	0.000457366	0.00342489
clinical	63	0.0504967	0.0451093
preclinical	69	-0.388301	0.010833
clinical	72	-0.00717782	0.071206
preclinical	69	-0.245064	0.00382332
preclinical	70	-0.331635	0.00578342
clinical	86	-0.76205	0.0162344
preclinical	58	0.0399158	0.0104178
preclinical	69	-0.66898	0.0070002
preclinical	66	-0.372988	0.0634667
clinical	80	-0.56692	0.00277399
preclinical	75	-0.224164	0.0163523
clinical	84	-0.0424684	-0.00687832
clinical	74	-0.432912	0.0061126
clinical	72	0.0390156	0.175412
preclinical	66	-0.501686	0.00764266
clinical	75	0.0421754	0.110865
preclinical	69	-0.627349	0.00979197
preclinical	75	-0.52981	0.0110887
clinical	80	-0.295533	0.0112122
clinical	56	0.0439835	0.0895546
clinical	70	-0.0718968	0.0616154
clinical	80	-0.0757373	0.0786028
clinical	71	0.0689273	0.0791236
preclinical	77	-0.23412	0.0104454
preclinical	78	0.343637	0.00782035
preclinical	70	0.161817	0.0989147
preclinical	78	-0.58874	0.0185592
clinical	79	-0.12804	0.187133
clinical	87	0.109706	0.0178441
clinical	69	-0.62083	0.0210124
preclinical	68	-0.00519944	0.0104151
preclinical	81	-0.2099	0.00940169
clinical	82	-0.607034	0.0138325
clinical	70	-0.359454	0.00434047
preclinical	76	-0.527929	0.00586971
clinical	67	-0.0637293	0.0332479
clinical	77	0.0784482	0.026213
preclinical	67	-0.348292	0.00995439
clinical	74	-0.0684979	0.0114714
clinical	80	-0.567422	0.0223772
clinical	63	-0.37726	0.0489984
preclinical	77	-0.19136	0.0277774
clinical	67	-0.316164	0.0123621
clinical	80	-0.425761	0.0274599
clinical	76	-0.68834	0.0160877
preclinical	65	-0.349373	0.0117856
preclinical	67	-0.112683	0.00662125
clinical	79	-0.846876	0.00577847
preclinical	66	-0.430895	0.0131403
clinical	61	0.0620236	0.0279504
clinical	78	-0.380963	0.0103193
clinical	66	0.0243566	0.0368273
preclinical	73	0.0315309	0.00944739
preclinical	68	0.057197	0.0810792
preclinical	74	-0.173978	0.00567468
preclinical	80	-0.202818	0.00613729
clinical	72	0.207573	0.0141817
clinical	71	0.016613	-0.0272052
clinical	64	0.0959932	0.00660354
clinical	79	-0.213999	0.00649551
clinical	75	0.149731	0.077668
clinical	76	-0.309763	-0.00900142
clinical	67	0.167084	0.136403
clinical	63	-0.22924	0.0607575
clinical	76	-0.09018	0.104926
clinical	67	-0.584715	0.0241021
clinical	76	-0.140469	0.0516775
clinical	71	-0.718915	0.0112283
clinical	82	-0.112475	0.0177052
clinical	70	-0.185824	0.0238446
clinical	83	-0.0442602	0.00800712
clinical	70	-0.11959	0.103742
clinical	79	-0.449344	0.014171
clinical	72	0.0696201	-0.00028299
clinical	88	-0.569463	0.032009
clinical	62	0.191486	-0.00979377
clinical	82	0.0451022	0.0520779
clinical	71	-0.0711319	0.085484
clinical	77	0.150841	0.0943269
clinical	86	-0.211324	0.0747523

## Sheet: Fig4CE
DX_preclinical_vs_clinical	age	tau_hub_ratio	tau_annual_rate_of_change
clinical	72	0.0946949	0.0680241
clinical	78	-0.519959	0.0488012
clinical	50	0.082941	0.144953
preclinical	66	-0.0834117	0.0135563
clinical	70	-0.203954	0.0498279
clinical	77	-0.0397483	0.0556361
clinical	77	0.0550344	0.0854035
preclinical	74	-0.104037	0.0150695
clinical	79	-0.197209	0.0414086
preclinical	75	0.0576755	0.019095
clinical	78	-0.464802	0.0207481
clinical	71	0.078463	0.0758
clinical	64	0.0939386	0.0952097
clinical	78	-0.268694	0.0418288
clinical	79	-0.146069	0.025117
clinical	59	0.124089	0.14995
clinical	67	-0.00739332	0.109738
preclinical	78	0.0665306	0.0289407
clinical	67	0.111041	0.0795216
clinical	66	0.0155448	0.156138
preclinical	79	-0.0825375	0.0185446
clinical	76	0.0623415	0.0455094
preclinical	78	-0.0593572	0.0152662
clinical	76	0.0748138	0.0611115
clinical	78	-0.402474	0.0239365
preclinical	61	0.140928	0.0143183
clinical	40	0.1439	0.195179
clinical	71	-0.0807987	0.117376
clinical	68	0.0944714	0.0466047
clinical	78	-0.330592	0.0483276
preclinical	71	-0.341152	0.0174441
preclinical	88	0.218407	0.0132611
preclinical	74	-0.0677044	0.0164587
preclinical	78	-0.312879	0.016156
preclinical	75	-0.297639	0.0161773
preclinical	79	0.287989	0.0228763
preclinical	79	-0.420058	0.018416
preclinical	73	0.144465	0.0166668
preclinical	79	-0.465207	0.0141575
clinical	75	-0.0231702	0.109586
clinical	72	-0.412058	0.0186168

## Sheet: Fig5B
DX_preclinical_vs_clinical	tau_annual_rate_of_change	ADNI_MEM_annual_rate_of_change
clinical	0.0198639	-0.0809848
clinical	0.0090846	-0.0408449
clinical	0.00480323	-0.0531359
clinical	-0.0356876	-0.0696076
clinical	0.143641	-0.0199603
clinical	-0.0059049	-0.102861
clinical	0.00714881	-0.0320364
clinical	0.0362569	-0.129396
clinical	0.00789869	0.00925909
clinical	0.0912953	-0.0648821
clinical	0.00820016	-0.08166
clinical	0.124243	-0.0705301
clinical	-0.00365802	-0.0932497
clinical	0.0127752	-0.0730189
clinical	0.0123913	0.0565002
clinical	0.0236262	-0.133673
clinical	0.00707948	-0.097879
clinical	0.000863689	0.0564987
clinical	0.0304625	-0.162515
clinical	0.0748929	-0.0689847
clinical	0.0339281	-0.160108
clinical	0.0100937	0.00996679
clinical	-0.0367415	-0.0684941
clinical	0.0053053	-0.0253121
clinical	0.0107996	-0.0535746
clinical	0.010367	-0.135543
clinical	0.00202248	0.010096
clinical	-0.073002	0.0977508
clinical	0.00622461	-0.0271493
clinical	0.017187	-0.0727436
clinical	0.0547799	-0.117817
clinical	0.0722441	-0.133246
clinical	0.0881139	-0.22015
clinical	0.01113	-0.0174809
clinical	0.0984487	-0.115691
clinical	0.0451093	-0.160726
clinical	0.071206	-0.221085
clinical	0.0162344	-0.154182
clinical	0.00277399	-0.17522
clinical	-0.00687832	-0.153611
clinical	0.0061126	-0.0770543
clinical	0.175412	-0.0085107
clinical	0.110865	-0.124267
clinical	0.0112122	-0.0494555
clinical	0.0895546	-0.162008
clinical	0.0616154	0.0264562
clinical	0.0786028	-0.112363
clinical	0.0791236	-0.128822
clinical	0.187133	-0.130296
clinical	0.0178441	-0.1455
clinical	0.0210124	-0.0954059
clinical	0.0138325	-0.0997617
clinical	0.00434047	0.00108504
clinical	0.0332479	-0.011869
clinical	0.026213	-0.108875
clinical	0.0114714	0.0275921
clinical	0.0223772	-0.0637355
clinical	0.0489984	-0.0555743
clinical	0.0123621	0.0563638
clinical	0.0274599	-0.0172433
clinical	0.0160877	-0.03442
clinical	0.00577847	0.00426974
clinical	0.0279504	-0.0693168
clinical	0.0103193	-0.0956453
clinical	0.0368273	-0.130712
clinical	0.0141817	-0.140508
clinical	-0.0272052	-0.172412
clinical	0.00660354	-0.210464
clinical	0.00649551	0.0280233
clinical	0.077668	-0.204194
clinical	-0.00900142	-0.123632
clinical	0.136403	-0.118435
clinical	0.0607575	0.0341489
clinical	0.104926	-0.153982
clinical	0.0241021	-0.0052036
clinical	0.0516775	-0.188323
clinical	0.0112283	0.0267239
clinical	0.0177052	-0.123725
clinical	0.0238446	-0.0489183
clinical	0.00800712	-0.0982018
clinical	0.103742	-0.106091
clinical	0.014171	-0.0187542
clinical	-0.00028299	-0.112402
clinical	0.032009	-0.0960671
clinical	-0.00979377	0.085567
clinical	0.0520779	-0.113423
clinical	0.085484	-0.169389

[truncated: 8 more sheets: Supp_Fig1, Supp_Fig2A, Supp_Fig2B, Supp_Fig2C, Supp_Fig2D, Supp_Fig2E, Suppe_Fig2F, Supp_Fig2G]
